# Supplementary material for: LANA Binds to Multiple Active Viral and Cellular Promoters and Associates with the H3K4Methyltransferase hSET1 Complex
Source: PLoS Pathog. 2014 Jul 17;10(7):e1004240. doi: 10.1371/journal.ppat.1004240 (PMC4102568; doi:10.1371/journal.ppat.1004240)
Supplement: Table S2 — Potential cellular targets regulated by LANA in BCBL-1 cells. (XLSX) [file ppat.1004240.s007.xlsx]

## Sheet: master_table_bcbl1
ID	RPKM_10_17_8	RPKM_12_14_5	RPKM_03_05_2	RPKM_08_05_2	RPKM_12_14_6	gene_symbol	avg_rpkm_lana	avg_rpkm_h3k4	lbs
fusion100	21.254	52.7962	4.86406	7.19026	9.79726	PAPSS2	37.0251	7.28386	0
fusion101	17.0602	44.7033	2.03487	0.579969	1.63207	HECTD2	30.8818	1.41564	1
fusion1014	5.51635	6.41829	25.3281	31.1938	9.9784	ATP6V1A	5.96732	22.1668	0
fusion1014	5.51635	6.41829	25.3281	31.1938	9.9784	NAA50	5.96732	22.1668	0
fusion1015	3.86699	12.1663	19.7586	15.0465	13.5809	EEFSEC	8.01666	16.1287	1
fusion1016	14.4113	16.1722	0.920023	1.20655	0.552252	C3orf36	15.2918	0.892943	0
fusion1020	2.44759	3.83248	6.32637	6.14668	2.89407	SLC9A9	3.14004	5.12237	0
fusion1030	79.049	135.242	20.5482	21.632	9.05293	PARL	107.145	17.0777	0
fusion1037	7.37923	9.80647	23.6724	28.4915	23.1348	FBXL5	8.59285	25.0996	0
fusion106	33.2278	95.7375	0	0.11989	1.24383	VWA2	64.4826	0.454574	1
fusion108	3.82576	8.60784	7.94171	6.22747	10.0221	SBF2	6.2168	8.06375	1
fusion1112	10.1275	11.0351	70.9456	66.3916	41.9311	NDUFC1	10.5813	59.7561	0
fusion1123	5.98789	4.74547	3.33298	0	0.298343	RXFP1	5.36668	1.21044	0
fusion113	10.8362	15.6319	4.99059	8.64651	4.321	PRRG4	13.2341	5.98603	1
fusion1139	3.34432	3.90231	0.375958	0.571486	0.646671	TLR3	3.62332	0.531372	0
fusion1146	12.13	17.7845	3.43035	8.37142	4.71203	FBXO4	14.9572	5.5046	0
fusion1148	4.6437	4.7401	7.45183	4.95451	6.27257	GHR	4.6919	6.2263	0
fusion1166	5.96796	6.49885	1.56529	3.25179	3.8843	CDC20B	6.23341	2.90046	0
fusion1170	2.63123	2.78027	8.75325	7.18504	9.75534	TBCA	2.70575	8.56454	0
fusion1171	5.10453	5.79639	11.4631	6.63312	17.7653	SCAMP1	5.45046	11.9539	0
fusion1185	13.7091	20.5541	2.87828	1.83148	0.476064	FEM1C	17.1316	1.72861	1
fusion1193	22.1674	16.2493	3.41214	3.83502	3.01188	PCDHB3	19.2083	3.41968	0
fusion1194	7.64695	8.89288	2.62067	0	0.953383	FGF1	8.26992	1.19135	0
fusion1198	16.235	28.7143	4.63642	2.83867	1.26444	CLTB	22.4746	2.91318	1
fusion1210	1.01549	1.82276	17.466	14.0052	17.199	HIST1H1C	1.41913	16.2234	0
fusion1211	4.04046	5.13805	5.28469	5.5859	2.35037	HIST1H4C	4.58925	4.40698	0
fusion1212	4.88236	5.56706	15.1989	18.6847	9.29319	HIST1H2BC	5.22471	14.3923	0
fusion1212	4.88236	5.56706	15.1989	18.6847	9.29319	HIST1H2AC	5.22471	14.3923	0
fusion1213	4.62797	4.7362	8.94427	23.3889	7.54306	HIST1H2BJ	4.68209	13.2921	0
fusion1213	4.62797	4.7362	8.94427	23.3889	7.54306	HIST1H2AE	4.68209	13.2921	0
fusion1214	10.0943	11.1134	13.3254	17.1201	3.69792	HIST1H4H	10.6038	11.3811	0
fusion1219	8.828	7.83788	3.08623	1.89027	5.58968	HIST1H3J	8.33294	3.52206	0
fusion1221	7.54889	7.24713	2.08391	0.621118	4.29281	FKBP5	7.39801	2.33261	0
fusion1232	4.88065	3.95639	3.42103	6.01449	6.16429	L3MBTL3	4.41852	5.19994	0
fusion1239	14.4587	18.734	8.76126	3.47777	2.92144	FUCA2	16.5963	5.05349	0
fusion1241	5.66741	5.49433	4.91761	1.62023	5.04884	SYNE1	5.58087	3.86223	0
fusion1249	4.3292	6.82097	8.00562	1.13959	3.50218	MIOS	5.57509	4.2158	1
fusion1250	5.70018	5.0263	1.19279	1.43604	2.40376	RPA3	5.36324	1.67753	0
fusion1258	12.8005	13.9106	0	0	0.455366	ABCB5	13.3555	0.151789	0
fusion1274	3.51401	3.41835	0.238695	1.56473	3.13463	DFNA5	3.46618	1.64602	0
fusion1295	8.93632	11.3619	12.6162	8.42029	0.849464	STK17A	10.1491	7.29532	0
fusion1362	14.3027	6.16146	18.7366	16.9543	20.7049	SEMA3C	10.2321	18.7986	0
fusion1383	4.50811	6.17528	70.0563	62.7731	38.5029	ACN9	5.34169	57.1108	1
fusion1386	7.49529	5.95436	28.5609	22.9778	15.4312	TRRAP	6.72483	22.3233	0
fusion1387	5.22902	4.47529	8.39006	2.34681	11.2346	ZKSCAN1	4.85216	7.32383	0
fusion1420	3.53671	5.43058	4.40743	5.04417	5.90991	MEST	4.48364	5.1205	0
fusion1423	3.73517	5.07805	25.7336	24.8372	9.4364	SSBP1	4.40661	20.0024	0
fusion1447	2.94746	4.87724	6.83482	5.8333	4.88333	CLU	3.91235	5.85048	1
fusion1449	7.05834	8.88087	6.14797	8.04501	3.18496	C8orf41	7.9696	5.79265	0
fusion1450	10.9447	11.5554	7.06554	6.68277	3.30153	BRF2	11.2501	5.68328	0
fusion1453	4.14951	5.29544	27.1901	26.7986	29.2783	EIF4EBP1	4.72247	27.7557	0
fusion1456	5.21285	8.59303	52.1437	51.117	34.2164	PPAPDC1B	6.90294	45.8257	0
fusion1457	3.83083	2.92798	7.93449	7.30972	14.4424	LETM2	3.3794	9.89554	0
fusion1457	3.83083	2.92798	7.93449	7.30972	14.4424	WHSC1L1	3.3794	9.89554	0
fusion1458	4.83753	5.97907	22.6268	19.7147	20.852	LETM2	5.4083	21.0645	0
fusion1470	2.89482	2.76516	6.41909	9.71609	14.0254	IKBKB	2.82999	10.0535	0
fusion150	14.2635	17.5417	6.96002	9.60791	5.09445	WDR74	15.9026	7.2208	0
fusion1526	4.3793	3.94457	15.5596	27.3471	33.7045	RB1CC1	4.16194	25.5371	0
fusion1536	8.29317	8.23282	18.1443	14.8644	7.55079	EYA1	8.263	13.5198	0
fusion1544	3.91377	5.29604	21.2615	17.7536	28.3889	FAM164A	4.60491	22.468	0
fusion155	13.1107	17.9998	19.3949	25.3161	4.77543	CLNS1A	15.5553	16.4955	0
fusion1553	3.16143	5.7901	25.6588	24.3695	29.508	TPD52	4.47577	26.5121	1
fusion1556	6.07104	4.40946	25.3184	23.3457	29.0535	CHMP4C	5.24025	25.9059	0
fusion1570	4.29596	4.86274	65.4392	79.4282	44.2486	C8orf59	4.57935	63.0387	0
fusion159	9.97982	17.1277	28.7689	30.3095	18.1447	ALKBH8	13.5538	25.741	0
fusion1598	10.8493	8.21802	101.483	104.427	79.4541	DPY19L4	9.53364	95.1214	0
fusion1600	7.5964	6.90046	83.6413	82.5179	59.6852	INTS8	7.24843	75.2815	0
fusion1609	3.95715	4.00175	29.176	25.41	37.3813	MTERFD1	3.97945	30.6558	0
fusion1609	3.95715	4.00175	29.176	25.41	37.3813	PTDSS1	3.97945	30.6558	0
fusion1610	2.9482	2.71945	60.8719	61.9101	57.0369	MTERFD1	2.83382	59.9396	0
fusion1610	2.9482	2.71945	60.8719	61.9101	57.0369	PTDSS1	2.83382	59.9396	0
fusion1615	43.7353	112.369	0.0578089	3.86646	7.90116	NIPAL2	78.0523	3.94181	1
fusion1618	4.92894	4.34077	99.924	103.941	76.2572	VPS13B	4.63486	93.3741	0
fusion1622	4.56971	4.76516	112.745	105.323	55.9544	COX6C	4.66743	91.3409	0
fusion163	2.87674	2.89164	6.31215	3.8263	3.95721	ARHGEF12	2.88419	4.69855	0
fusion1639	3.80459	4.06983	51.3413	53.1647	55.3504	UBR5	3.93721	53.2855	0
fusion1641	6.94264	5.74729	25.6695	32.089	38.9258	KLF10	6.34496	32.2281	0
fusion1648	5.04274	4.54133	89.004	93.5661	92.9396	SLC25A32	4.79203	91.8366	0
fusion1648	5.04274	4.54133	89.004	93.5661	92.9396	DCAF13	4.79203	91.8366	0
fusion1649	5.85765	6.14627	57.541	46.2718	54.7605	SLC25A32	6.00196	52.8578	0
fusion1649	5.85765	6.14627	57.541	46.2718	54.7605	DCAF13	6.00196	52.8578	0
fusion1686	4.04135	2.80141	36.4644	33.6758	28.494	ANGPT1	3.42138	32.8781	0
fusion170	4.85669	4.30925	20.131	16.4149	13.0442	C12orf57	4.58297	16.53	0
fusion1708	3.9446	4.18387	37.7946	43.5013	33.4728	ENPP2	4.06424	38.2562	0
fusion1710	9.20712	17.5188	17.6921	33.9103	35.7789	DEPTOR	13.363	29.1271	0
fusion1715	5.01662	5.65519	1.87546	3.60513	7.80198	HAS2	5.3359	4.42752	0
fusion1726	4.05171	4.66431	55.8049	65.4651	74.6631	ATAD2	4.35801	65.311	0
fusion1728	5.57815	5.80057	3.53277	3.43685	4.06653	FAM91A1	5.68936	3.67872	0
fusion1764	4.22345	4.01342	4.78382	8.48966	9.63813	EFR3A	4.11844	7.6372	0
fusion1786	5.67846	14.5449	67.3966	68.2987	36.946	ST3GAL1	10.1117	57.5471	1
fusion1826	6.51607	9.32648	5.04479	6.35818	5.02731	PPP1R16A	7.92127	5.47676	0
fusion1827	6.49761	5.72869	9.29463	12.3068	14.0986	ZNF34	6.11315	11.9	0
fusion183	5.33858	8.98362	30.2324	27.9121	18.1803	LMO3	7.1611	25.4416	0
fusion1831	6.68052	4.28751	0.879859	0.924059	3.19563	PDCD1LG2	5.48402	1.66652	0
fusion1864	5.26155	9.42294	3.98645	4.06996	3.39914	RALGDS	7.34225	3.81852	0
fusion2110	14.7585	43.1995	0	0	0.209744	F8A3	28.979	0.0699147	0
fusion2110	14.7585	43.1995	0	0	0.209744	H2AFB3	28.979	0.0699147	0
fusion220	10.1199	14.7183	11.4023	10.518	4.70116	ALG10B	12.4191	8.87381	0
fusion224	4.54982	4.16428	0.425039	0.430728	1.54433	CNTN1	4.35705	0.800033	0
fusion233	17.6588	17.6904	183.647	177.857	102.714	TMBIM6	17.6746	154.739	0
fusion237	12.4531	30.7711	9.70582	8.47908	7.30655	SPRYD3	21.6121	8.49715	0
fusion238	3.46621	4.1875	7.46799	5.93888	3.7691	ESYT1	3.82685	5.72532	0
fusion244	3.87126	5.31853	45.4682	49.3563	31.0333	NUP107	4.5949	41.9526	0
fusion245	6.58256	7.47008	8.83444	18.7109	6.25721	FRS2	7.02632	11.2675	0
fusion271	28.0952	35.4724	20.2989	18.094	5.59832	PSMD9	31.7838	14.6637	0
fusion279	2.66719	1.97649	6.5735	4.44099	5.74743	ZNF268	2.32184	5.58731	0
fusion285	7.73874	21.0168	13.8363	14.1326	11.1946	ANKRD10	14.3778	13.0545	1
fusion293	6.02041	18.5043	0.408792	9.98835	5.26702	C14orf126	12.2624	5.22139	1
fusion297	15.4621	25.7899	5.08719	9.88095	4.22298	ATG14	20.626	6.39704	0
fusion302	4.20929	8.51174	2.67539	3.20535	3.18284	INF2	6.36051	3.02119	0
fusion303	14.5848	30.9342	2.35927	1.19543	0.170987	ADSSL1	22.7595	1.2419	1
fusion312	7.81147	8.61306	7.51897	10.7071	12.7921	FMN1	8.21226	10.3394	0
fusion324	4.3292	7.25108	34.7401	32.9893	39.3477	SIN3A	5.79014	35.6924	0
fusion325	10.6309	16.4334	9.77694	14.177	4.59635	ETFA	13.5321	9.51677	1
fusion331	10.2	16.1821	1.35658	2.97861	0.80402	SEMA4B	13.1911	1.71307	0
fusion335	7.87569	9.37711	11.531	7.50379	12.5672	TARSL2	8.6264	10.534	0
fusion390	14.0858	22.9903	0	0.914646	2.1059	CES3	18.5381	1.00685	1
fusion391	13.5263	28.4716	6.56247	8.35155	5.93052	C16orf86	20.999	6.94818	1
fusion391	13.5263	28.4716	6.56247	8.35155	5.93052	C16orf48	20.999	6.94818	1
fusion396	31.232	58.6322	4.69152	15.5804	8.86169	KIAA1609	44.9321	9.7112	0
fusion397	2.52334	5.634	11.6003	14.6066	9.0333	CENPBD1	4.07867	11.7468	0
fusion400	3.92615	8.58749	1.60038	1.75499	2.53893	BCL6B	6.25682	1.96476	0
fusion430	12.3551	10.2422	23.3163	23.1374	14.8319	BZRAP1	11.2987	20.4285	0
fusion435	2.6869	3.26253	53.6035	53.3882	43.4923	TUBD1	2.97472	50.1614	0
fusion435	2.6869	3.26253	53.6035	53.3882	43.4923	RPS6KB1	2.97472	50.1614	0
fusion438	10.1549	23.116	16.2443	15.7587	2.53838	METTL2A	16.6354	11.5138	0
fusion449	7.008	5.25797	25.6316	26.3712	12.6797	RAB37	6.13299	21.5609	0
fusion457	4.33276	3.00756	2.28923	3.52277	8.2849	ZNF750	3.67016	4.69897	0
fusion473	20.6822	11.848	11.7853	6.70186	2.59559	MBD2	16.2651	7.02759	0
fusion474	9.30076	9.36935	11.1966	9.41922	9.9604	C19orf6	9.33505	10.1921	0
fusion475	5.20536	7.73283	2.17953	1.47083	4.23441	POLR2E	6.4691	2.62826	0
fusion478	12.6404	9.13931	16.4355	20.7653	5.49479	DPP9	10.8898	14.2319	0
fusion487	5.27693	4.8824	0.999269	3.92783	4.07316	ZNF491	5.07966	3.00009	0
fusion488	6.54918	10.1837	37.4535	36.9835	22.0459	DHPS	8.36644	32.161	0
fusion489	3.43705	3.27163	50.0175	45.34	39.7849	C19orf43	3.35434	45.0474	0
fusion493	8.69141	12.0624	7.03229	10.0831	16.2629	PKN1	10.3769	11.1261	0
fusion511	8.94413	17.3747	2.77186	1.58624	6.78644	ZFP36	13.1594	3.71485	1
fusion515	5.80411	6.37556	36.5003	37.0354	26.2577	ZNF616	6.08984	33.2644	0
fusion544	16.1872	52.6289	7.70671	0	5.97536	PINK1	34.4081	4.56069	1
fusion548	3.04647	4.78922	101.095	95.8781	67.6425	RCC1	3.91785	88.2053	0
fusion602	3.9167	3.64434	1.58106	1.75977	1.86049	NOTCH2NL	3.78052	1.73377	0
fusion611	5.61616	4.41798	86.296	79.9225	43.8065	TXNIP	5.01707	70.0084	0
fusion636	44.7628	86.5813	3.86626	10.8776	4.13721	IQGAP3	65.6721	6.2937	1
fusion647	7.50268	7.46261	8.70807	13.6463	7.11588	DDR2	7.48265	9.82342	0
fusion651	11.1444	11.848	3.13058	5.28746	5.53604	RCSD1	11.4962	4.65136	0
fusion664	10.598	8.31843	18.7301	11.7634	17.8187	LAMC1	9.45823	16.1041	0
fusion679	4.70458	6.88877	33.9212	35.7496	31.9471	RBBP5	5.79667	33.8726	0
fusion680	9.78933	11.2525	30.2179	23.0956	9.52239	DSTYK	10.5209	20.9453	0
fusion702	5.20083	2.419	1.02219	1.72244	1.77155	GREM2	3.80991	1.5054	0
fusion708	5.36285	11.7288	10.2907	6.16612	11.8187	ABHD12	8.54584	9.42518	0
fusion724	3.74281	2.55187	9.15693	16.055	6.58447	CDK5RAP1	3.14734	10.5988	0
fusion729	4.65143	6.26184	2.24158	1.7683	4.76283	ZNF512B	5.45664	2.92424	0
fusion730	1.45977	1.481	8.05471	6.283	6.33329	TCEA2	1.47038	6.89033	0
fusion755	11.3071	26.5878	1.6142	1.63581	1.01343	U2AF1	18.9475	1.42115	0
fusion766	5.53606	24.1075	0.328206	2.91024	0.938775	IL17RA	14.8218	1.39241	0
fusion773	9.89765	10.2682	3.39146	6.42691	1.64649	POLDIP3	10.0829	3.82162	0
fusion786	17.6865	27.3604	3.39146	3.27575	9.38933	DNMT3A	22.5235	5.35218	0
fusion789	3.68946	6.16886	27.3496	31.9977	20.9279	AGBL5	4.92916	26.7584	0
fusion794	8.75861	6.87334	16.4009	17.6944	33.7393	IFT172	7.81597	22.6115	0
fusion797	4.44841	4.43792	22.2918	18.602	30.2119	FOSL2	4.44317	23.7019	0
fusion799	5.57069	7.57749	11.1434	14.4839	8.35981	YIPF4	6.57409	11.329	0
fusion800	20.0777	21.092	11.6279	14.5084	11.079	BIRC6	20.5848	12.4051	0
fusion802	11.9793	11.1528	17.8052	12.0581	14.1577	GALM	11.5661	14.6737	0
fusion830	2.9439	2.38432	0.822171	2.0569	2.0021	UGP2	2.66411	1.62706	0
fusion833	4.37065	4.63458	14.9003	12.3976	19.2032	AFTPH	4.50262	15.5003	0
fusion850	8.72808	7.39488	4.50763	5.74259	3.61411	ELMOD3	8.06148	4.62144	0
fusion850	8.72808	7.39488	4.50763	5.74259	3.61411	RETSAT	8.06148	4.62144	0
fusion93	15.7401	39.0679	9.83523	9.79503	10.225	SGMS1	27.404	9.95176	1
fusion96	24.738	23.6212	0	0	1.66334	LRRTM3	24.1796	0.554447	0
fusion972	5.15805	7.95651	2.24078	3.80509	3.95767	DYNC1I2	6.55728	3.33451	0
fusion979	6.53751	6.11718	15.3788	10.661	13.9656	CALCRL	6.32735	13.3351	0
fusion993	3.39101	5.94568	10.9238	12.0213	12.2522	NME6	4.66835	11.7325	0
