# Supplementary material for: LANA Binds to Multiple Active Viral and Cellular Promoters and Associates with the H3K4Methyltransferase hSET1 Complex
Source: PLoS Pathog. 2014 Jul 17;10(7):e1004240. doi: 10.1371/journal.ppat.1004240 (PMC4102568; doi:10.1371/journal.ppat.1004240)
Supplement: Table S3 — Potential cellular targets regulated by LANA in TIVE-LTC cells. (XLSX) [file ppat.1004240.s008.xlsx]

## Sheet: master_table_ltc3o4
ID	RPKM_08_19_8	RPKM_10_27_1	RPKM_10_27_2	RPKM_12_14_7	RPKM_08_19_5	RPKM_10_27_3	RPKM_10_27_8	RPKM_12_14_8	gene_symbol	avg_lana	avg_h3k4	lbs
fusion1000	5.71897	3.95373	6.12228	5.04065	6.83739	3.84783	5.70337	6.50525	ECH1	5.20891	5.72346	0
fusion1001	9.28042	6.56337	6.21179	4.90428	2.15172	1.73564	2.43327	3.05595	ECH1	6.73997	2.34415	0
fusion1002	4.94741	4.17185	4.69582	5.43008	10.2213	10.5501	11.6311	11.8097	HNRNPL	4.81129	11.053	1
fusion1004	7.29905	3.60648	4.65018	5.9486	16.893	12.1777	17.0686	20.1	ZFP36	5.37608	16.5598	0
fusion1005	27.8804	17.4082	18.8464	25.9637	0.174944	0.791284	0	0.142555	PLEKHG2	22.5247	0.277196	0
fusion1006	5.11706	5.17175	3.87364	5.00337	23.2577	21.5868	16.8692	21.2204	C19orf54	4.79145	20.7335	0
fusion1006	5.11706	5.17175	3.87364	5.00337	23.2577	21.5868	16.8692	21.2204	SNRPA	4.79145	20.7335	0
fusion1007	3.70001	5.70543	3.55632	5.18683	0.399588	1.09733	0.401665	0.0166978	CCDC97	4.53715	0.47882	0
fusion1008	4.80797	4.64106	5.71011	5.08144	6.37634	5.486	6.36863	6.23403	LRRC68	5.06015	6.11625	0
fusion1009	4.99623	5.32231	4.7369	5.19634	3.21498	1.77952	2.50922	3.97998	GLTSCR2	5.06295	2.87093	0
fusion1012	7.63862	7.67855	7.72639	7.65243	6.80973	5.33874	6.59548	7.13882	FTL	7.674	6.47069	0
fusion1014	6.68743	7.3035	8.329	11.2537	5.20944	1.62089	2.49032	3.91843	AKT1S1	8.39342	3.30977	0
fusion1014	6.68743	7.3035	8.329	11.2537	5.20944	1.62089	2.49032	3.91843	TBC1D17	8.39342	3.30977	0
fusion1015	2.91811	3.1744	3.4591	3.6263	11.3736	6.40041	9.06252	11.109	RPS9	3.29448	9.48638	0
fusion1017	5.21333	5.5654	4.53559	5.31563	11.4207	7.92327	6.45753	13.9255	MZF1	5.15749	9.93175	0
fusion1034	4.08018	4.00301	3.18977	3.82689	4.53379	2.38411	2.77698	5.05941	MIB2	3.77496	3.68858	0
fusion1041	8.06415	4.98377	6.44856	7.48982	1.96018	1.11416	1.87553	1.69932	HMGN2	6.74658	1.6623	0
fusion1047	4.79012	5.90454	5.20961	5.59683	8.4855	5.90011	6.44006	6.10055	RCC1	5.37528	6.73156	0
fusion1054	3.91927	5.41304	5.03775	3.17196	14.1341	13.7105	12.5554	16.251	PTP4A2	4.3855	14.1627	0
fusion1059	3.18627	4.1454	3.06701	3.02116	9.6619	9.44883	11.8072	11.2138	PABPC4	3.35496	10.533	0
fusion1060	40.5123	37.637	28.8832	41.5479	2.51978	0.946714	3.27852	1.52265	NFYC	37.1451	2.06692	0
fusion1066	5.00957	4.4961	5.1584	4.55406	6.73083	5.85078	5.23235	7.68355	JUN	4.80453	6.37438	1
fusion1067	5.05134	4.22392	4.05886	4.0797	8.97106	5.96635	7.3868	9.29545	JUN	4.35346	7.90492	0
fusion1068	3.29531	3.93971	4.15644	3.16808	5.40406	3.25712	3.50685	4.88372	JUN	3.63988	4.26294	0
fusion1070	2.75483	4.03776	3.64512	4.23566	13.8325	13.9037	13.6246	15.0298	FGGY	3.66834	14.0976	0
fusion1073	3.90417	3.68419	3.63687	3.23085	6.8999	6.27883	5.99964	7.94014	CYR61	3.61402	6.77962	1
fusion1079	8.02313	9.48405	6.07214	7.05134	5.86062	4.23123	3.64285	3.77848	STXBP3	7.65766	4.3783	0
fusion1103	4.64283	6.19624	4.41653	3.83178	38.1062	28.6736	30.2875	33.5485	PDE4DIP	4.77185	32.654	0
fusion1110	5.11248	4.62431	4.24757	5.048	20.642	14.738	17.0469	20.1966	NOTCH2NL	4.75809	18.1559	1
fusion1111	4.80897	4.14759	4.37616	4.66953	29.1369	24.4398	27.1429	30.4465	NOTCH2NL	4.50056	27.7915	0
fusion112	3.5924	4.45329	3.88356	4.86437	9.58997	7.34166	8.6971	9.66828	BICC1	4.19841	8.82425	1
fusion1135	4.26095	5.88879	5.39581	4.78655	3.76621	3.36051	3.76548	3.92642	HIST2H3D	5.08303	3.70466	0
fusion1135	4.26095	5.88879	5.39581	4.78655	3.76621	3.36051	3.76548	3.92642	HIST2H2BF	5.08303	3.70466	0
fusion1137	10.6322	9.58636	9.52641	9.92441	9.39736	7.02209	8.21349	9.42855	HIST2H3C	9.91736	8.51537	1
fusion1137	10.6322	9.58636	9.52641	9.92441	9.39736	7.02209	8.21349	9.42855	HIST2H2AA3	9.91736	8.51537	1
fusion1138	11.7657	11.0308	10.8339	11.0454	9.78101	6.15083	7.90718	10.1467	HIST2H2AA4	11.169	8.49644	1
fusion1138	11.7657	11.0308	10.8339	11.0454	9.78101	6.15083	7.90718	10.1467	HIST2H3A	11.169	8.49644	1
fusion1140	62.974	63.377	65.9871	60.0378	11.9681	13.7462	12.6233	10.9357	HIST2H2BE	63.094	12.3183	0
fusion1140	62.974	63.377	65.9871	60.0378	11.9681	13.7462	12.6233	10.9357	HIST2H2AC	63.094	12.3183	0
fusion1140	62.974	63.377	65.9871	60.0378	11.9681	13.7462	12.6233	10.9357	HIST2H2AB	63.094	12.3183	0
fusion1141	3.59632	4.05926	3.27308	4.35321	16.973	14.5431	17.8076	18.2157	MCL1	3.82047	16.8848	0
fusion1142	4.54627	4.3068	4.09847	3.58996	15.7628	12.4291	13.6487	17.3854	GABPB2	4.13537	14.8065	0
fusion1143	5.32315	8.56908	5.63513	7.84317	15.7467	16.0463	19.9315	20.2155	PSMB4	6.84263	17.985	0
fusion1146	5.10147	4.96348	4.62939	4.51589	15.952	12.9114	14.4039	15.8402	S100A10	4.80256	14.7769	0
fusion115	3.60144	4.30278	3.00425	3.33842	10.7759	7.97005	7.29695	9.36064	PBLD	3.56172	8.85089	0
fusion115	3.60144	4.30278	3.00425	3.33842	10.7759	7.97005	7.29695	9.36064	HNRNPH3	3.56172	8.85089	0
fusion1152	4.3426	3.39934	3.90108	3.49633	16.546	12.0179	14.9002	15.7283	C1orf77	3.78484	14.7981	0
fusion1152	4.3426	3.39934	3.90108	3.49633	16.546	12.0179	14.9002	15.7283	S100A13	3.78484	14.7981	0
fusion1153	8.39066	9.2274	8.1586	8.31214	3.38927	3.25647	3.44415	2.7485	ILF2	8.5222	3.2096	0
fusion1154	4.56074	3.12453	4.24146	3.56788	15.5456	14.6666	15.5978	16.8698	RPS27	3.87365	15.67	0
fusion1155	4.73153	4.72047	4.15138	4.7995	7.9426	6.51698	6.38561	7.97616	PYGO2	4.60072	7.20534	0
fusion1156	5.4803	4.88559	4.7123	4.65344	10.5922	11.5336	11.703	11.2503	SHC1	4.93291	11.2698	0
fusion1156	5.4803	4.88559	4.7123	4.65344	10.5922	11.5336	11.703	11.2503	CKS1B	4.93291	11.2698	0
fusion1156	5.4803	4.88559	4.7123	4.65344	10.5922	11.5336	11.703	11.2503	SHC1	4.93291	11.2698	0
fusion1157	3.75508	4.12148	4.62491	3.57796	13.3171	14.1162	13.5146	13.167	SHC1	4.01986	13.5288	0
fusion1157	3.75508	4.12148	4.62491	3.57796	13.3171	14.1162	13.5146	13.167	CKS1B	4.01986	13.5288	0
fusion1158	4.22234	3.56114	3.74157	4.27958	13.4184	11.6538	12.5997	13.9575	SLC50A1	3.95116	12.9073	1
fusion1159	2.42426	3.10843	3.71942	2.06736	3.39986	2.98617	3.77998	4.1457	THBS3	2.82987	3.57793	0
fusion1159	2.42426	3.10843	3.71942	2.06736	3.39986	2.98617	3.77998	4.1457	THBS4	2.82987	3.57793	0
fusion1159	2.42426	3.10843	3.71942	2.06736	3.39986	2.98617	3.77998	4.1457	MTX1	2.82987	3.57793	0
fusion116	7.4052	7.39078	7.26094	7.86709	7.92842	6.66062	7.03743	8.17822	DDIT4	7.481	7.45117	1
fusion1160	11.2511	7.48357	6.05067	6.84111	5.11245	8.73193	7.44532	6.02614	GBA	7.90661	6.82896	0
fusion1161	7.68846	7.50996	6.07704	6.79611	8.67709	7.10104	7.65163	10.2795	SCAMP3	7.01789	8.42732	0
fusion1165	4.58737	4.11712	3.68616	4.90042	9.62561	8.66475	8.5803	9.65356	MRPL24	4.32277	9.13105	0
fusion1178	5.21363	4.21515	3.59495	4.68043	9.33684	9.13481	8.23663	10.257	NUF2	4.42604	9.24133	0
fusion1185	3.70706	3.67115	3.65465	4.6239	10.3682	11.2917	9.40762	10.0803	RALGPS2	3.91419	10.287	1
fusion1196	3.27199	2.74823	3.72354	3.18125	11.4909	8.12907	8.81347	10.1265	ELF3	3.23125	9.63999	0
fusion1199	4.56785	5.51382	4.86173	3.99631	18.4013	17.7867	19.0274	20.5097	PPP1R15B	4.73493	18.9313	0
fusion12	7.16787	4.83137	4.52104	4.9739	4.54694	2.73636	3.65042	4.07231	VIM	5.37355	3.75151	0
fusion1202	6.30287	6.71307	6.76795	6.50536	3.94523	4.96285	3.90054	3.48411	RBBP5	6.57231	4.07318	0
fusion1206	3.39773	3.7424	3.17381	2.43813	16.4886	17.7411	16.968	14.476	NUCKS1	3.18802	16.4184	0
fusion1207	4.71124	4.49578	4.56511	4.82292	9.8641	7.67434	9.47205	8.96069	NUCKS1	4.64876	8.9928	1
fusion1209	2.92991	2.99272	2.62494	3.27811	15.6378	15.5633	15.8817	15.1757	FAM72A	2.95642	15.5646	0
fusion1213	3.64708	3.98863	3.74255	4.56001	11.5052	9.91299	10.289	10.6504	YOD1	3.98457	10.5894	0
fusion1213	3.64708	3.98863	3.74255	4.56001	11.5052	9.91299	10.289	10.6504	PFKFB2	3.98457	10.5894	0
fusion1223	12.4495	10.2645	8.5109	14.8576	2.67175	4.48297	4.4443	4.01927	NSL1	11.5206	3.90457	0
fusion1223	12.4495	10.2645	8.5109	14.8576	2.67175	4.48297	4.4443	4.01927	TATDN3	11.5206	3.90457	0
fusion1237	7.23558	7.41395	8.24653	11.9748	3.95148	3.05531	0.441831	3.57334	SNAP47	8.71773	2.75549	0
fusion1237	7.23558	7.41395	8.24653	11.9748	3.95148	3.05531	0.441831	3.57334	JMJD4	8.71773	2.75549	0
fusion124	7.17452	3.77173	6.235	5.90106	3.23941	2.66039	2.86351	4.92903	ANKRD2	5.77058	3.42309	0
fusion1241	5.37408	4.73341	4.95465	4.77277	7.76936	6.46286	6.84196	8.05381	IRF2BP2	4.95873	7.282	1
fusion1249	20.7136	13.9496	19.9966	16.8636	2.24082	0.904948	2.15718	2.12848	ADSS	17.8809	1.85786	0
fusion1250	3.9318	4.3843	4.40518	3.71873	11.2094	10.9341	11.5977	12.0323	FAM36A	4.11	11.4434	0
fusion1251	3.9728	3.45237	3.31523	3.51279	11.6825	11.0422	10.9316	11.6502	FAM36A	3.5633	11.3266	0
fusion1253	3.64287	3.4285	3.55616	3.63705	15.8145	15.4198	15.3086	15.1512	HNRNPU	3.56614	15.4235	0
fusion1254	3.56955	4.38111	3.26442	3.52161	17.6313	13.283	16.9569	16.8855	EFCAB2	3.68417	16.1892	1
fusion1258	3.17336	3.87265	3.04491	3.43248	19.3207	15.3117	18.5655	21.4949	SMYD3	3.38085	18.6732	1
fusion1259	4.39908	3.35193	3.11973	3.45611	26.1738	18.7526	22.4211	28.8919	CNST	3.58171	24.0598	0
fusion1259	4.39908	3.35193	3.11973	3.45611	26.1738	18.7526	22.4211	28.8919	TFB2M	3.58171	24.0598	0
fusion1262	5.25885	2.96849	2.1509	2.70435	4.16889	3.41598	3.46177	2.1208	OR2T1	3.27065	3.29186	0
fusion1265	3.29508	3.69362	3.56204	4.64052	7.69585	6.31232	7.82103	7.25806	PLCB4	3.79781	7.27181	0
fusion1294	6.66683	5.99798	5.93649	6.73825	10.3589	8.67368	9.92758	11.2362	ID1	6.33489	10.0491	1
fusion1299	7.06742	7.35073	7.5444	7.02579	14.878	13.313	13.3754	13.1861	BCL2L1	7.24709	13.6881	0
fusion13	6.60742	5.94335	6.34888	5.51272	9.95244	6.75808	8.41418	10.5738	VIM	6.10309	8.92461	1
fusion1300	3.46119	3.72248	3.30584	3.71026	16.0387	15.1983	14.7036	16.2771	ASXL1	3.54994	15.5544	1
fusion1302	3.35158	2.65455	2.14114	2.54262	13.9475	12.5967	13.1832	13.6059	CDK5RAP1	2.67247	13.3333	0
fusion1304	4.0875	2.60088	3.28594	3.74597	5.60408	3.15728	3.2544	6.46744	C20orf134	3.43007	4.6208	0
fusion1306	4.13851	3.78339	3.44642	4.03462	11.0916	10.0923	10.508	11.5612	ITCH	3.85074	10.8133	0
fusion1311	5.97717	5.21722	4.4796	5.75764	18.334	15.065	15.53	19.6684	DYNLRB1	5.35791	17.1493	1
fusion1314	2.91738	3.63565	3.58495	2.69893	1.41336	2.25442	1.62228	1.81635	EDEM2	3.20923	1.7766	0
fusion1319	4.20481	3.87145	3.79646	4.36212	21.7215	15.0898	17.6849	19.7185	UQCC	4.05871	18.5537	0
fusion1321	5.28023	5.63687	5.63157	4.53005	1.1863	1.21251	1.20981	0.593326	CPNE1	5.26968	1.05049	0
fusion1322	4.54474	4.00752	4.83796	3.80339	3.53046	3.97526	3.12799	3.82339	NFS1	4.2984	3.61428	0
fusion1322	4.54474	4.00752	4.83796	3.80339	3.53046	3.97526	3.12799	3.82339	ROMO1	4.2984	3.61428	0
fusion1323	3.09977	3.25301	3.51947	3.2899	17.5917	14.7543	15.4812	16.543	RBM39	3.29054	16.0926	0
fusion1324	3.05969	3.57935	3.26585	3.80795	14.6146	7.84472	11.4687	15.1601	SCAND1	3.42821	12.272	1
fusion133	4.66369	4.10549	2.99507	3.83034	7.64133	4.63486	6.2694	7.73587	BET1L	3.89865	6.57037	0
fusion133	4.66369	4.10549	2.99507	3.83034	7.64133	4.63486	6.2694	7.73587	RIC8A	3.89865	6.57037	0
fusion1333	10.4323	7.59344	10.6838	7.2213	2.5427	3.60653	5.66666	3.7435	C20orf24	8.98271	3.88985	0
fusion1340	4.04536	3.99816	3.71238	3.87556	10.6453	8.70095	9.52543	11.369	TGM2	3.90786	10.0602	0
fusion1348	9.60647	5.48054	5.87425	6.05051	18.9806	10.7907	12.9632	18.0074	PCIF1	6.75294	15.1855	0
fusion1351	4.64542	4.71476	4.28971	4.46476	10.4862	9.85554	9.47487	11.1094	ZMYND8	4.52866	10.2315	0
fusion1353	17.0204	12.3417	19.1758	12.1437	27.6216	25.6092	23.3443	23.8547	ZNFX1	15.1704	25.1074	0
fusion1356	3.9538	4.84125	4.17725	4.09503	16.1782	8.71736	12.749	14.4936	CEBPB	4.26683	13.0345	0
fusion1360	3.92704	3.5787	3.71664	3.25336	9.02883	10.2587	10.4953	10.6136	ADNP	3.61893	10.0991	0
fusion1366	4.24738	4.34936	4.24618	4.00378	1.74043	1.89548	1.90274	1.87588	ZNF217	4.21168	1.85363	0
fusion138	5.19023	6.09262	4.84982	6.58132	9.06864	8.3843	9.30444	12.1659	CTSD	5.6785	9.73081	0
fusion1381	10.1176	7.53681	6.99557	8.73984	4.75141	3.93127	6.42527	6.59989	GTPBP5	8.34744	5.42696	0
fusion1383	4.5256	3.17739	3.49696	4.00518	2.01708	1.04526	1.58172	2.69984	ABHD16B	3.80128	1.83597	1
fusion1384	3.35598	2.46087	4.69076	3.79184	11.5413	6.81697	10.133	11.5354	UCKL1	3.57486	10.0067	0
fusion1421	24.578	17.0744	20.043	14.169	2.16285	1.73564	1.0099	2.51899	GABPA	18.9661	1.85684	0
fusion1421	24.578	17.0744	20.043	14.169	2.16285	1.73564	1.0099	2.51899	ATP5J	18.9661	1.85684	0
fusion1432	8.02896	5.05963	7.92535	7.92884	1.69649	0.0871974	0.755764	1.38241	RBX1	7.23569	0.980465	0
fusion1433	8.63659	8.38181	8.46421	8.82031	1.26046	0.810972	2.31636	1.39648	POLDIP3	8.57573	1.44607	0
fusion1441	5.29907	6.20502	6.86484	6.28801	10.5891	8.73882	10.2329	10.3122	AGBL5	6.16424	9.96826	0
fusion1442	2.86444	3.68945	3.28804	4.03048	2.89388	1.3969	2.79517	2.57746	ZNF513	3.4681	2.41585	1
fusion1443	5.30609	5.38709	4.86215	4.81873	14.8209	15.1247	14.4096	13.3324	BRE	5.09352	14.4219	0
fusion1443	5.30609	5.38709	4.86215	4.81873	14.8209	15.1247	14.4096	13.3324	RBKS	5.09352	14.4219	0
fusion1444	3.33492	3.26986	2.54715	3.38042	12.4421	12.1164	12.6149	13.9896	BRE	3.13309	12.7908	0
fusion1444	3.33492	3.26986	2.54715	3.38042	12.4421	12.1164	12.6149	13.9896	RBKS	3.13309	12.7908	0
fusion1446	4.31352	4.99706	4.63735	6.13286	16.8242	15.636	18.0018	16.107	FOSL2	5.0202	16.6422	0
fusion1447	3.822	3.94198	3.94607	3.74832	4.94196	2.99179	3.70046	4.71085	FOSL2	3.86459	4.08627	0
fusion1448	5.15721	4.76983	5.775	5.06325	13.5653	12.7515	12.8015	12.5155	FOSL2	5.19132	12.9085	0
fusion146	4.31043	4.62615	4.27741	4.35955	14.9371	13.4798	13.2311	14.4247	BTBD10	4.39339	14.0182	0
fusion1463	4.37495	3.85526	4.46461	3.27259	10.8712	9.14736	9.05417	10.4233	SPTBN1	3.99185	9.87401	0
fusion1466	3.84871	3.80641	4.45196	4.84645	13.4895	11.0433	12.0908	15.9069	RTN4	4.23838	13.1326	0
fusion1468	4.97276	4.70379	4.61033	5.22254	12.4228	10.7296	11.6373	12.9049	PCBP1	4.87736	11.9237	1
fusion147	10.8034	10.0821	12.198	11.4945	15.4573	14.5061	15.1118	16.7933	BTBD10	11.1445	15.4671	0
fusion1470	3.50187	3.67028	3.59331	4.54924	5.84245	4.236	5.08003	6.29568	WBP1	3.82868	5.36354	0
fusion1471	35.1499	34.3871	41.6085	40.7429	3.63486	3.83342	3.49119	6.72074	MRPL53	37.9721	4.42005	0
fusion1472	4.61202	4.15806	4.49483	5.39446	9.52376	8.91514	9.21243	10.1339	TMSB10	4.66484	9.4463	1
fusion1473	4.08372	4.57677	4.00988	4.02	16.2721	22.6136	18.4264	19.5949	KCMF1	4.17259	19.2267	0
fusion148	4.68409	2.8871	2.35851	4.54429	6.98133	7.83282	6.66002	8.61538	PLEKHA7	3.6185	7.52239	0
fusion15	9.14173	8.41255	6.73023	6.75993	6.20721	4.95956	3.33511	7.27595	C10orf114	7.76111	5.44446	1
fusion150	4.26211	3.59822	3.59598	3.36082	7.38226	6.41091	7.04488	7.53881	BDNF	3.70428	7.09422	1
fusion151	10.2672	11.3775	7.59712	6.87034	3.64932	3.12942	4.62695	4.44905	METT5D1	9.02803	3.96368	0
fusion152	7.28531	7.93788	11.2501	9.53477	5.72971	4.56765	3.63486	3.48417	NAT10	9.00203	4.3541	0
fusion154	3.38457	3.00765	3.86274	2.79734	15.0939	13.1993	14.2522	15.791	CD44	3.26307	14.5841	0
fusion1543	3.14509	2.60578	3.48099	3.30678	12.9547	12.2229	11.712	11.3626	MITD1	3.13466	12.063	0
fusion1543	3.14509	2.60578	3.48099	3.30678	12.9547	12.2229	11.712	11.3626	MRPL30	3.13466	12.063	0
fusion1548	4.10265	4.72828	3.97916	4.53172	11.0281	11.2093	12.0145	10.6419	FHL2	4.33545	11.2234	0
fusion1558	3.23561	2.70925	3.13898	3.3358	23.9058	15.1799	20.0782	24.8541	POLR1B	3.10491	21.0045	0
fusion1559	4.59504	4.73507	4.59623	4.37732	28.7447	21.5936	25.8782	27.6001	CHCHD5	4.57592	25.9541	0
fusion1563	5.53654	4.92836	4.67821	4.90862	16.5138	15.0743	15.4373	17.1387	SLC20A1	5.01293	16.041	1
fusion1587	5.78784	5.34063	5.3221	5.37141	15.2389	12.3794	14.0895	15.3766	PAX8	5.4555	14.2711	0
fusion1591	3.91437	3.82912	3.95417	4.52971	13.3199	13.3927	13.8811	14.572	ACTR3	4.05684	13.7914	1
fusion1603	5.94298	5.2178	5.73887	5.88898	5.23819	4.93445	5.20853	5.60885	GLS	5.69716	5.2475	1
fusion1641	8.29067	8.20564	7.75526	8.00445	16.4845	15.9392	15.8177	15.6051	STAT1	8.06401	15.9616	1
fusion1645	5.0414	5.04621	5.62282	5.87418	5.01079	5.34877	6.62587	6.98898	CFLAR	5.39615	5.9936	0
fusion1665	4.83257	4.88209	5.35394	5.27395	8.73059	8.74104	9.34682	9.78348	FN1	5.08564	9.15048	1
fusion1683	9.4931	9.03915	9.26887	8.99197	8.05189	7.25124	7.58183	7.73358	ARL4C	9.19828	7.65463	0
fusion1688	5.17029	5.78449	6.76948	5.42681	35.6818	29.4477	35.3527	37.8442	SUMF1	5.78777	34.5816	0
fusion1689	6.94953	8.73069	7.08396	7.75986	25.1371	17.5428	19.8105	26.9449	ITPR1	7.63101	22.3588	0
fusion1704	5.42242	5.66424	5.20494	5.38839	19.8408	14.3236	16.0635	18.6474	BHLHE40	5.42	17.2188	1
fusion1705	9.17316	8.35139	8.76051	8.68504	32.0746	24.3168	28.0433	31.81	BHLHE40	8.74253	29.0611	0
fusion1716	3.67167	3.70204	4.25477	3.72912	21.2998	16.1908	18.3952	25.2356	ARL8B	3.8394	20.2804	0
fusion1718	5.67044	5.02459	4.39406	4.90093	33.6085	37.1199	28.3367	27.8458	EDEM1	4.99751	31.7278	0
fusion1719	4.03537	3.99664	3.55085	3.94956	34.2462	33.4346	32.6937	33.1224	EDEM1	3.8831	33.3742	0
fusion1735	4.67495	4.4768	5.19827	4.93369	30.0205	29.3385	29.4673	29.5611	LMCD1	4.82093	29.5969	0
fusion1736	6.91213	6.82432	5.74912	5.81204	26.3709	26.8075	25.2515	24.7595	LMCD1	6.3244	25.7973	1
fusion1757	4.64015	4.88085	4.98241	5.61006	19.3105	16.8944	17.4217	21.6429	OXTR	5.02837	18.8174	0
fusion1767	4.01427	3.76686	3.98253	3.9469	34.9027	34.0903	34.197	33.2476	RAD18	3.92764	34.1094	0
fusion1773	5.02922	5.00064	4.88054	4.68113	43.4325	39.3485	43.198	44.2675	THUMPD3	4.89788	42.5616	0
fusion1777	15.6742	13.2158	11.9989	14.4055	18.7345	12.268	14.5155	19.4	SETD5	13.8236	16.2295	0
fusion1778	5.57768	5.95338	5.61139	5.97735	36.484	35.3672	34.4672	36.8263	SETD5	5.77995	35.7862	1
fusion1802	5.87497	6.03296	5.89965	5.82429	28.9113	23.1936	24.5542	27.8115	OGG1	5.90797	26.1177	0
fusion1806	6.15143	6.24703	6.28618	5.906	37.6213	34.1779	35.6211	38.4523	TADA3	6.14766	36.4682	1
fusion1806	6.15143	6.24703	6.28618	5.906	37.6213	34.1779	35.6211	38.4523	ARPC4	6.14766	36.4682	1
fusion1809	6.16744	5.26497	5.49201	5.23147	14.437	11.3192	12.0581	16.1543	TTLL3	5.53897	13.4922	0
fusion1811	3.9343	4.06171	4.46377	5.1849	33.7444	28.2418	29.1842	33.9397	RPUSD3	4.41117	31.2775	0
fusion1812	3.48935	3.4254	3.20873	3.58426	24.6493	20.6619	23.9127	26.1277	JAGN1	3.42693	23.8379	1
fusion1815	4.7269	6.445	4.40317	7.01897	36.8249	23.198	27.1742	35.0996	IL17RC	5.64851	30.5742	0
fusion1816	4.82163	4.11903	3.4428	4.31234	27.6706	19.9754	22.2594	29.0167	CRELD1	4.17395	24.7305	1
fusion1817	10.0695	8.17813	11.7018	7.25133	2.56402	1.60941	2.38589	0.77144	PRRT3	9.3002	1.83269	0
fusion1818	4.41975	4.20824	3.87193	4.69811	41.9273	35.0868	38.8688	43.6426	TMEM111	4.29951	39.8814	1
fusion1822	4.45009	3.98457	3.75471	3.93245	35.5692	30.0861	32.2506	35.1128	FANCD2	4.03046	33.2547	0
fusion1825	5.65199	4.29292	3.16031	4.23298	23.0946	14.3393	18.5164	23.8367	VHL	4.33455	19.9467	0
fusion1826	4.3229	3.98444	3.34196	4.81641	24.9861	21.8965	22.7087	26.0334	VHL	4.11643	23.9062	0
fusion1829	3.23973	3.4134	3.92739	4.02187	14.057	15.1734	14.6097	14.5377	IRAK2	3.6506	14.5945	0
fusion1841	4.86682	4.20339	4.19714	4.17963	29.793	21.5783	24.8731	30.187	TATDN2	4.36174	26.6079	1
fusion1849	5.09548	6.15389	5.73657	4.5814	11.4805	13.1073	11.9108	11.3983	SEC13	5.39183	11.9742	0
fusion1850	5.52437	5.29193	5.08009	4.85751	33.3151	29.5726	32.0439	32.6951	SEC13	5.18848	31.9067	1
fusion1858	7.30119	7.05316	6.57778	6.52252	29.797	28.2454	28.3184	28.714	HRH1	6.86366	28.7687	1
fusion1859	5.84158	5.38229	5.05953	5.69168	26.5511	20.0539	21.9309	26.6826	HRH1	5.49377	23.8046	0
fusion1865	3.5282	3.54872	3.86705	3.76305	3.27719	3.75169	3.71716	3.69427	HRH1	3.67675	3.61008	0
fusion1866	6.57069	5.72956	5.62536	5.08844	51.4665	51.4629	52.2173	53.3078	HRH1	5.75351	52.1136	0
fusion1871	5.56576	5.24497	4.48801	4.36652	36.243	29.6146	33.627	35.8403	ATG7	4.91631	33.8312	0
fusion1887	6.46113	7.87966	7.80502	7.81711	26.8913	23.0351	26.5261	27.9718	VGLL4	7.49073	26.106	0
fusion1888	3.14169	3.90761	4.02478	3.51	3.00042	2.97137	2.75051	3.47985	VGLL4	3.64602	3.05054	0
fusion1891	5.12232	4.52161	4.29311	4.06035	14.069	13.4849	13.6916	14.1151	VGLL4	4.49935	13.8401	0
fusion1897	5.78406	5.94296	6.10855	6.12031	33.8356	30.2595	32.4152	34.9855	VGLL4	5.98897	32.874	0
fusion1901	4.93122	3.93019	4.54596	4.76077	43.4367	40.4112	42.031	38.8579	VGLL4	4.54204	41.1842	0
fusion1902	4.975	3.62714	4.09966	4.72471	29.2703	21.0602	23.8495	35.4112	VGLL4	4.35663	27.3978	1
fusion1905	14.8571	14.6158	19.63	17.3582	4.88385	5.32053	7.97063	11.3585	C3orf31	16.6153	7.38339	0
fusion1916	15.5116	10.9167	10.6364	13.4762	47.8043	41.1542	46.4529	47.5685	PPARG	12.6352	45.745	0
fusion1917	4.47877	3.48592	4.25924	3.74572	17.6046	19.7929	19.122	16.4249	PPARG	3.99241	18.2361	0
fusion193	4.58097	4.51316	4.80213	5.65039	13.3656	10.606	12.2006	11.9628	STX3	4.88666	12.0337	1
fusion1933	3.49686	3.83358	3.72284	3.54586	2.89552	2.86499	2.41579	2.81075	PPARG	3.64979	2.74676	0
fusion194	3.79847	3.33647	3.44566	4.32125	12.0042	10.7687	10.9539	11.3314	STX3	3.72546	11.2645	1
fusion1943	17.0311	11.1743	13.376	15.4764	36.8516	30.0789	30.5871	32.4237	TSEN2	14.2645	32.4853	0
fusion1947	6.54853	5.78543	5.43822	6.49708	36.611	28.7835	32.3162	38.4881	MKRN2	6.06732	34.0497	0
fusion195	7.12483	6.43427	6.12768	7.41079	3.90708	2.12528	2.48868	4.56567	MRPL16	6.77439	3.27168	0
fusion1957	5.01948	4.66351	4.71063	4.37644	42.0654	41.7642	41.7595	42.1651	RAF1	4.69251	41.9385	0
fusion1958	5.23524	4.91636	4.59212	4.79163	34.9644	28.3179	30.5467	37.1429	RAF1	4.88384	32.743	0
fusion196	4.65278	4.8645	4.54338	4.4493	6.90536	4.8328	5.86451	7.31865	FADS1	4.62749	6.23033	1
fusion1964	4.99855	4.49973	4.48642	4.57151	18.7736	17.1719	18.264	19.4036	RPL32	4.63905	18.4033	0
fusion197	9.91265	9.30861	9.20029	9.68622	6.41104	6.14225	6.28338	6.02606	FTH1	9.52694	6.21568	0
fusion1984	3.37378	3.72151	3.78594	4.72842	19.6061	15.5991	17.7147	21.3604	AZI2	3.90241	18.5701	0
fusion1989	4.73486	4.24433	4.08681	5.53362	16.5773	16.5017	16.8463	16.0668	RBMS3	4.6499	16.4981	0
fusion1990	6.95522	6.38526	6.91606	6.56694	30.2463	31.3039	29.7409	28.4364	RBMS3	6.70587	29.9319	0
fusion1991	4.68772	3.78187	4.24231	3.22761	22.8494	23.5255	21.276	18.8745	RBMS3	3.98488	21.6313	0
fusion1996	4.68434	4.08443	3.41575	3.31434	3.86945	3.88042	3.51985	4.61129	PTPN23	3.87471	3.97025	0
fusion1997	3.53305	3.34932	3.89979	3.59486	4.04435	2.52798	3.33563	5.14691	IMPDH2	3.59426	3.76372	0
fusion201	3.61311	3.84171	4.2563	4.76262	8.64435	4.65519	8.38165	9.42285	AHNAK	4.11843	7.77601	0
fusion2011	5.99011	4.55793	4.57649	5.02989	4.83581	4.50271	3.51835	4.94721	ZBTB11	5.0386	4.45102	0
fusion2012	13.7721	13.4892	13.7718	13.6541	9.63566	10.5842	10.239	9.83048	NFKBIZ	13.6718	10.0723	1
fusion202	7.21976	5.79005	6.8219	6.54549	8.38228	4.67975	7.36042	8.37307	METTL12	6.5943	7.19888	1
fusion2027	5.59035	4.16229	3.33042	4.38988	3.32102	2.51894	3.23168	3.59218	H1FX	4.36823	3.16595	0
fusion203	4.05563	4.7366	4.39444	4.35623	10.936	7.85066	9.03829	9.93452	TMEM179B	4.38573	9.43986	1
fusion2034	4.13646	3.77797	3.87582	3.772	8.33268	7.17249	7.2329	7.49695	SLC2A2	3.89056	7.55876	0
fusion2039	7.70208	6.56223	3.79646	5.35748	5.19738	5.42315	6.85111	7.54358	CLCN2	5.85456	6.2538	0
fusion2039	7.70208	6.56223	3.79646	5.35748	5.19738	5.42315	6.85111	7.54358	POLR2H	5.85456	6.2538	0
fusion204	31.4655	30.6665	29.0855	28.7938	5.88132	5.7275	5.56641	4.94323	WDR74	30.0028	5.52962	0
fusion2041	4.47974	3.39389	3.9011	4.21026	6.24065	4.16761	4.87897	7.32858	TCTEX1D2	3.99625	5.65396	0
fusion2042	4.67513	4.40901	4.8951	5.40392	13.5302	12.5593	12.7414	13.8942	TM4SF19	4.84579	13.1813	0
fusion2048	3.24536	3.12779	3.0842	4.1114	4.68895	3.03521	3.95593	5.36745	IDUA	3.39219	4.26188	1
fusion2050	3.42392	3.66926	3.25013	3.97178	4.36732	3.22783	4.15473	4.04979	MFSD10	3.57877	3.94992	1
fusion206	8.45781	7.37589	6.72984	7.91018	1.76875	2.80176	2.9734	3.43524	SLC3A2	7.61843	2.74479	0
fusion2060	2.10247	3.09759	2.70549	2.95208	12.7692	9.84804	10.6014	12.6014	SEPSECS	2.71441	11.455	0
fusion2062	4.22891	3.26313	4.04526	3.34233	11.7234	12.6506	12.9047	11.7735	N4BP2	3.7199	12.263	0
fusion2104	5.51881	5.33468	5.1855	5.50268	5.87082	5.96699	5.68112	5.48418	EREG	5.38542	5.75078	0
fusion2113	2.76445	2.59618	3.31528	3.89316	5.57199	6.15585	5.90666	5.32347	PLAC8	3.14227	5.73949	0
fusion2116	4.01538	3.18526	4.28604	3.93238	3.22035	3.20395	3.84528	3.47782	SPP1	3.85476	3.43685	0
fusion2117	13.2652	15.2336	14.0952	13.1065	3.38113	2.47602	3.69326	3.16488	UBE2D3	13.9251	3.17882	0
fusion2126	4.17987	3.85982	4.0946	4.29079	15.9595	16.3039	15.2662	17.1971	CDH6	4.10627	16.1817	0
fusion2132	3.32436	3.59483	3.79671	3.43943	18.347	18.8893	16.9312	16.8339	ADAMTS12	3.53883	17.7504	0
fusion2133	7.43994	7.38896	7.85578	7.54935	0.914016	1.53775	1.25679	0.837659	SLC45A2	7.55851	1.13655	0
fusion2137	8.13069	7.68105	7.30001	7.15125	13.2673	13.4124	12.7012	13.0095	AMACR	7.56575	13.0976	0
fusion2138	2.83748	4.44886	4.42887	4.07812	2.26955	5.56891	3.71658	3.56548	RAI14	3.94833	3.78013	0
fusion2163	8.79916	8.62515	8.7862	8.75777	9.24219	9.54249	8.64856	9.15961	PLK2	8.74207	9.14821	1
fusion2169	7.0448	6.78265	6.48732	6.70383	7.57506	6.96495	7.16236	7.90679	VCAN	6.75465	7.40229	1
fusion2177	2.00307	4.21629	6.39595	3.49339	14.5357	16.1102	16.5949	19.451	ARRDC3	4.02718	16.6729	0
fusion2182	3.37164	3.46909	3.81024	2.23584	2.86812	3.2745	3.63063	3.95833	C5orf15	3.2217	3.43289	0
fusion2199	4.38866	3.99015	4.48524	4.3865	16.1947	15.3395	15.5897	14.9845	HAVCR1	4.31264	15.5271	0
fusion2200	6.08093	5.81601	5.45142	5.38627	8.92358	9.38533	8.3554	8.41837	HAVCR1	5.68366	8.77067	0
fusion2203	7.20962	6.1826	6.20133	7.00363	9.89188	7.86588	8.90578	9.8462	DUSP1	6.64929	9.12744	1
fusion2206	5.96266	5.05104	4.58039	4.70977	7.65739	4.97902	5.55289	5.9366	HNRNPH1	5.07596	6.03147	0
fusion2207	5.40175	4.48068	4.67133	5.8227	10.6542	9.19419	8.14646	10.7256	SQSTM1	5.09411	9.68011	0
fusion221	5.99463	4.85374	5.30113	4.79711	4.27758	2.51426	3.54106	5.20027	CCDC85B	5.23665	3.88329	0
fusion2214	7.65364	6.96774	8.49063	8.80903	1.75167	1.59048	2.01475	2.60086	TRIM7	7.98026	1.98944	0
fusion2216	4.79056	4.64263	4.08884	3.56571	6.52971	3.20699	4.37855	4.76089	TRIM41	4.27193	4.71903	0
fusion2217	3.96295	2.38268	3.09318	2.48153	12.4357	8.3632	9.52357	11.5736	TRIM52	2.98008	10.474	1
fusion2218	6.84727	6.12608	5.91895	6.48386	6.46329	4.98634	6.17768	6.38532	HIST1H3A	6.34404	6.00316	0
fusion2218	6.84727	6.12608	5.91895	6.48386	6.46329	4.98634	6.17768	6.38532	HIST1H4A	6.34404	6.00316	0
fusion2219	11.5674	10.8184	11.6299	10.1829	5.42686	5.32994	4.98005	5.53083	HIST1H4B	11.0496	5.31692	0
fusion2220	12.2106	12.1539	11.2837	12.4348	5.05079	5.62004	4.12108	5.69864	HIST1H3B	12.0207	5.12264	1
fusion2220	12.2106	12.1539	11.2837	12.4348	5.05079	5.62004	4.12108	5.69864	HIST1H2AB	12.0207	5.12264	1
fusion2221	4.3599	5.72762	5.69192	5.27939	5.03054	4.34171	4.66755	5.24251	HIST1H3B	5.26471	4.82058	0
fusion2221	4.3599	5.72762	5.69192	5.27939	5.03054	4.34171	4.66755	5.24251	HIST1H2AB	5.26471	4.82058	0
fusion2222	5.23812	5.02824	4.44983	3.76381	0.820487	0.850322	1.00898	0.873631	HIST1H2BB	4.62	0.888355	0
fusion2223	6.50944	5.99238	6.71802	6.28276	1.95005	1.77097	2.12836	2.14185	HIST1H2BB	6.37565	1.99781	1
fusion2224	50.3476	51.9066	49.0654	45.0766	8.19789	5.37598	9.07332	8.12111	HIST1H1C	49.099	7.69208	0
fusion2225	10.6839	11.8366	13.5364	11.531	3.88658	3.60287	3.78862	4.58319	HIST1H4C	11.897	3.96532	0
fusion2226	37.7697	33.0223	39.1754	41.0822	11.5259	12.3452	10.3801	8.99279	HIST1H2BC	37.7624	10.811	0
fusion2226	37.7697	33.0223	39.1754	41.0822	11.5259	12.3452	10.3801	8.99279	HIST1H2AC	37.7624	10.811	0
fusion2227	6.88361	4.47322	6.23698	5.55485	6.59904	7.23398	6.74374	8.99574	HIST1H2AC	5.78717	7.39313	0
fusion2228	16.4138	15.9474	15.8983	15.4306	6.13518	5.83549	6.16539	6.24836	HIST1H1E	15.9225	6.0961	0
fusion2228	16.4138	15.9474	15.8983	15.4306	6.13518	5.83549	6.16539	6.24836	HIST1H2BD	15.9225	6.0961	0
fusion2229	9.22696	12.9518	13.1323	12.2039	6.2751	4.8706	5.9153	7.94158	HIST1H4D	11.8787	6.25065	0
fusion223	5.74949	5.46175	5.45187	4.76192	17.1596	14.1338	14.4617	15.9112	RAB1B	5.35626	15.4166	0
fusion2230	6.45076	7.0528	4.99647	6.47671	5.92369	5.58618	6.06026	5.92071	HIST1H3D	6.24418	5.87271	1
fusion2230	6.45076	7.0528	4.99647	6.47671	5.92369	5.58618	6.06026	5.92071	HIST1H2AD	6.24418	5.87271	1
fusion2230	6.45076	7.0528	4.99647	6.47671	5.92369	5.58618	6.06026	5.92071	HIST1H2BF	6.24418	5.87271	1
fusion2231	5.88326	5.34013	5.23471	5.28165	5.75613	5.65915	5.68832	5.87593	HIST1H3D	5.43494	5.74488	0
fusion2231	5.88326	5.34013	5.23471	5.28165	5.75613	5.65915	5.68832	5.87593	HIST1H2AD	5.43494	5.74488	0
fusion2231	5.88326	5.34013	5.23471	5.28165	5.75613	5.65915	5.68832	5.87593	HIST1H2BF	5.43494	5.74488	0
fusion2232	14.3575	12.5944	16.2762	13.5186	9.25136	6.64294	7.73874	9.28647	HIST1H4E	14.1867	8.22988	0
fusion2233	46.0393	42.3934	46.5703	43.1804	11.1147	8.66549	9.86994	9.24899	HIST1H2BJ	44.5459	9.72478	0
fusion2233	46.0393	42.3934	46.5703	43.1804	11.1147	8.66549	9.86994	9.24899	HIST1H2AE	44.5459	9.72478	0
fusion2234	8.14751	7.99289	7.65086	7.3559	5.49403	4.37474	4.39638	4.7332	HIST1H1D	7.78679	4.74959	0
fusion2235	7.59936	6.61364	6.76029	7.21982	5.77376	5.40956	6.04157	6.51178	HIST1H2BH	7.04828	5.93417	0
fusion2236	16.6587	16.1899	15.0202	8.41871	13.0501	9.55521	10.3779	10.9693	HIST1H2BH	14.0719	10.9881	0
fusion2237	5.36443	5.83684	5.98107	6.2281	3.63267	3.03565	2.72579	3.15684	HIST1H2BI	5.85261	3.13774	0
fusion2238	5.61009	5.51882	5.4127	4.8657	2.59673	2.6411	2.83772	3.11132	HIST1H2BI	5.35182	2.79672	0
fusion2239	10.2836	8.59744	9.11217	9.09182	6.85754	6.24943	6.83753	7.48057	HIST1H4H	9.27125	6.85627	0
fusion2240	3.27689	5.25798	5.06127	4.63202	4.47657	4.41242	3.42536	5.51937	HMGN4	4.55704	4.45843	0
fusion2242	6.79129	8.04441	6.37747	7.64648	4.03966	3.52723	5.77685	3.8689	HIST1H2BG	7.21491	4.30316	0
fusion2242	6.79129	8.04441	6.37747	7.64648	4.03966	3.52723	5.77685	3.8689	HIST1H2AG	7.21491	4.30316	0
fusion2243	4.54481	4.98974	4.52468	4.1212	3.9345	2.42247	2.70769	3.57039	HIST1H2BG	4.54511	3.15877	0
fusion2243	4.54481	4.98974	4.52468	4.1212	3.9345	2.42247	2.70769	3.57039	HIST1H2AG	4.54511	3.15877	0
fusion2244	4.42043	5.34464	3.69506	4.52018	4.68387	4.50886	4.26695	4.49333	HIST1H2BK	4.49508	4.48825	0
fusion2244	4.42043	5.34464	3.69506	4.52018	4.68387	4.50886	4.26695	4.49333	HIST1H2AH	4.49508	4.48825	0
fusion2245	6.20501	4.92798	5.72966	5.31241	3.24303	2.87878	3.1751	3.81878	HIST1H4K	5.54376	3.27892	0
fusion2246	5.66341	6.86615	6.49262	5.99524	2.08558	1.75843	2.09543	3.0429	HIST1H2AL	6.25435	2.24559	1
fusion2246	5.66341	6.86615	6.49262	5.99524	2.08558	1.75843	2.09543	3.0429	HIST1H1B	6.25435	2.24559	1
fusion2247	6.11082	5.4994	6.11433	5.34013	2.1946	2.37589	2.69914	1.90741	HIST1H3I	5.76617	2.29426	0
fusion2247	6.11082	5.4994	6.11433	5.34013	2.1946	2.37589	2.69914	1.90741	HIST1H4L	5.76617	2.29426	0
fusion2248	4.928	5.27664	4.26991	4.5419	2.95347	2.30407	2.64359	2.70519	HIST1H3J	4.75411	2.65158	0
fusion2249	7.21254	6.2508	5.98871	6.58789	4.84963	3.74163	4.77009	4.85748	HIST1H2AM	6.50999	4.55471	0
fusion2249	7.21254	6.2508	5.98871	6.58789	4.84963	3.74163	4.77009	4.85748	HIST1H2BO	6.50999	4.55471	0
fusion225	8.3539	7.53892	5.89239	7.9017	4.16588	2.46793	3.24387	3.79912	RIN1	7.42173	3.4192	0
fusion2259	4.29311	5.04251	3.99551	4.5154	7.88328	6.90082	7.35479	7.16846	EEF1A1	4.46163	7.32684	1
fusion226	3.60863	2.53409	4.02003	3.98749	21.7263	14.2726	17.9238	19.5153	BRMS1	3.53756	18.3595	0
fusion2260	8.50438	7.01763	8.83043	6.56782	3.6247	3.07346	2.9609	4.91312	EEF1A1	7.73007	3.64304	0
fusion227	23.5606	18.4146	26.2929	20.0014	19.6958	16.5604	19.7703	24.8045	B3GNT1	22.0674	20.2078	0
fusion2272	5.6907	4.9493	4.82093	5.06534	4.94148	3.6218	3.84541	4.9111	ACTB	5.13157	4.32995	1
fusion228	4.38455	3.28716	3.22095	3.71278	6.38108	6.1381	6.52855	6.52681	SLC29A2	3.65136	6.39363	0
fusion2282	5.82663	5.88513	5.95789	5.92162	6.37492	6.94185	6.62677	6.57813	INHBA	5.89782	6.63042	0
fusion2288	5.85572	6.49239	4.49198	5.70767	0.939202	0.327709	0.348367	1.20802	SUMF2	5.63694	0.705825	0
fusion230	14.0065	11.1853	9.53723	7.30927	3.01096	0.677465	0.794485	1.28068	NPAS4	10.5096	1.4409	0
fusion231	3.2173	3.36361	3.74494	3.4125	12.4472	11.1327	11.1614	12.0655	MRPL11	3.43459	11.7017	0
fusion232	3.78431	3.65527	3.35163	3.88918	11.363	10.0267	11.5793	12.7006	DPP3	3.6701	11.4174	0
fusion233	8.38542	7.86609	5.89416	7.04871	21.7206	16.464	20.1352	20.6982	BBS1	7.2986	19.7545	0
fusion2335	4.18487	3.92689	4.01859	4.28337	7.34685	5.34006	6.09293	7.24045	MLL5	4.10343	6.50507	1
fusion234	4.37888	3.75049	3.50138	4.4779	21.8783	15.2308	19.3852	24.6384	RBM14	4.02716	20.2832	1
fusion235	5.81887	5.67929	5.33148	5.71452	16.9908	14.8129	16.7081	17.3252	RBM4	5.63604	16.4592	0
fusion2354	4.23676	4.08774	4.06135	3.81634	19.671	13.6581	16.2855	18.8203	ZC3HAV1	4.05055	17.1087	0
fusion2355	4.17752	3.40525	3.6086	4.04905	15.4804	10.5647	11.6232	14.3033	UBN2	3.8101	12.9929	0
fusion2356	11.9117	11.1812	10.5492	10.8625	12.2315	11.5826	12.4596	12.1036	C7orf55	11.1261	12.0943	1
fusion2357	4.36502	4.06639	3.96589	4.27561	20.0064	17.5611	19.1284	21.5797	C7orf55	4.16823	19.5689	0
fusion2358	6.27122	6.06505	4.87513	5.30327	18.4386	12.1992	15.4059	17.6968	LUC7L2	5.62867	15.9351	1
fusion2363	4.91256	5.62152	5.73418	4.42294	14.278	15.7677	15.3533	14.458	HIPK2	5.1728	14.9642	0
fusion2363	4.91256	5.62152	5.73418	4.42294	14.278	15.7677	15.3533	14.458	TBXAS1	5.1728	14.9642	0
fusion2368	5.07329	3.19518	3.27271	3.04352	19.8831	16.3545	17.7513	20.4112	MRPS33	3.64618	18.6	0
fusion2371	10.0609	10.3878	5.31312	11.7349	5.38619	5.2475	3.58514	2.7289	SSBP1	9.37419	4.23693	0
fusion2375	8.03954	8.64401	9.38423	9.91975	1.2449	0.334134	2.06188	1.13807	CASP2	8.99688	1.19475	1
fusion2384	4.69884	4.70441	4.69986	4.61067	12.4997	10.6719	11.1858	12.1132	LRRC61	4.67845	11.6176	0
fusion2385	4.53766	4.03476	3.78739	3.88922	3.60723	2.49081	3.51547	3.24181	RARRES2	4.06226	3.21383	0
fusion2386	3.66804	5.59745	4.78937	6.33053	4.63966	4.81246	3.86602	6.6692	ZNF775	5.09635	4.99684	0
fusion2387	5.21146	4.51882	4.90882	3.92105	6.7948	6.12656	4.88783	7.46516	SLC4A2	4.64004	6.31859	0
fusion239	10.6596	9.38282	8.70598	7.45842	19.407	16.0112	17.8913	19.2896	RBM4B	9.0517	18.1497	1
fusion2412	11.1384	4.17501	6.26736	5.88692	55.9423	51.8972	59.0126	68.2474	RBM33	6.86693	58.7749	0
fusion243	5.97399	5.89484	4.84262	6.50905	10.2786	9.35062	10.8622	10.1672	RCE1	5.80513	10.1647	0
fusion244	4.08692	4.4731	3.61277	3.71306	22.6627	14.0176	16.1679	22.5547	RCE1	3.97146	18.8507	1
fusion2443	5.062	6.41581	6.10502	5.46858	4.26248	5.18982	3.72203	3.6275	C8orf41	5.76285	4.20046	0
fusion249	10.2481	8.98993	7.87212	8.57178	14.7339	13.3955	13.6646	14.6519	ANKRD13D	8.92048	14.1115	0
fusion2492	5.88416	5.62619	5.70897	5.71596	10.7483	9.02877	9.91461	10.3085	CEBPD	5.73382	10.0001	1
fusion250	5.20607	4.89512	4.72053	4.54982	11.226	7.97001	9.15652	12.8915	SSH3	4.84288	10.311	0
fusion2507	4.38773	3.85221	3.73547	4.54211	12.6222	11.86	11.4151	13.2322	ZFHX4	4.12938	12.2824	0
fusion2508	5.35339	3.61679	4.10482	4.0803	12.7677	12.6326	13.1876	13.7034	ZFHX4	4.28883	13.0728	1
fusion2511	2.63933	3.04192	2.88159	3.08773	18.3539	18.2342	19.5861	16.2625	SNX16	2.91264	18.1092	0
fusion2515	37.3838	28.0198	29.183	25.0389	6.92735	5.14465	5.13919	4.35989	C8orf37	29.9064	5.39277	0
fusion2517	4.04881	4.04938	4.21684	4.21667	12.4636	10.1346	11.0714	12.1682	YWHAZ	4.13292	11.4594	1
fusion2518	4.35635	3.68409	4.29688	4.63053	11.914	5.89205	7.93076	11.3194	YWHAZ	4.24196	9.26405	0
fusion2525	3.22738	3.09419	3.75682	3.12019	14.607	11.683	15.9292	16.9335	TAF2	3.29964	14.7882	0
fusion2528	3.80217	3.79083	2.65433	3.28252	12.2078	8.20878	10.752	11.7746	MYC	3.38246	10.7358	1
fusion253	5.71738	5.44174	4.87369	5.24872	13.6527	10.4605	12.2481	14.9553	POLD4	5.32038	12.8291	1
fusion2546	11.566	7.9524	9.8546	13.3631	3.71838	1.43083	1.19495	4.283	SCRIB	10.684	2.65679	0
fusion2547	5.03099	4.47775	2.12606	3.60107	4.09785	4.79274	4.65994	6.31387	PLEC	3.80897	4.9661	0
fusion2548	2.91342	3.27575	3.6744	3.77186	5.32013	2.89321	4.23615	4.59689	PLEC	3.40886	4.26159	0
fusion2549	4.98606	5.40069	5.65553	5.88928	5.06418	3.03677	3.68759	3.70743	CYC1	5.48289	3.87399	0
fusion2550	4.75955	3.91236	3.29559	3.56731	6.75853	3.5593	5.66517	6.27802	VPS28	3.8837	5.56525	1
fusion2552	2.89559	3.44804	3.13738	3.204	5.25373	3.24114	3.79244	4.8709	ZNF34	3.17125	4.28955	0
fusion2555	6.05478	3.10698	5.85217	4.77801	5.2637	5.2135	3.59601	5.33171	PPAPDC2	4.94799	4.85123	0
fusion259	7.12808	6.61893	6.20939	6.84209	11.1039	7.98288	9.42405	12.6095	CLCF1	6.69962	10.2801	1
fusion2592	3.88027	3.53364	2.99176	3.10082	10.9675	10.9309	10.9563	10.8359	TLE1	3.37662	10.9226	0
fusion2593	4.20241	3.88916	3.75205	3.89627	6.27822	3.60918	5.73676	6.82796	TLE1	3.93497	5.61303	1
fusion2596	5.97338	4.1612	4.94077	3.63254	1.934	2.94113	1.49633	1.52329	SECISBP2	4.67697	1.97369	0
fusion2597	4.91147	4.40646	4.21573	4.67034	10.9941	7.10566	7.74688	9.16188	SECISBP2	4.551	8.75214	0
fusion2603	3.85664	3.72978	3.95609	4.68178	14.3329	12.561	14.2518	14.7483	C9orf156	4.05607	13.9735	0
fusion2606	4.57104	3.33273	2.63258	2.78826	13.9946	10.2773	12.0741	13.5566	ABCA1	3.33115	12.4756	0
fusion2608	4.61131	4.19365	4.57682	3.70913	8.64663	8.7087	8.74625	10.5322	CTNNAL1	4.27273	9.15843	0
fusion2613	4.06651	4.08078	4.55066	3.34408	19.1784	15.4808	15.7767	14.8943	UGCG	4.01051	16.3326	0
fusion2623	3.1266	3.96314	3.18978	3.66382	3.42301	3.54451	3.71851	3.81898	HSPA5	3.48584	3.62625	0
fusion2624	6.07912	5.59519	5.75115	5.88047	10.0704	8.10619	9.96839	11.4526	HSPA5	5.82648	9.89939	0
fusion2626	4.5639	4.36614	3.40541	4.06165	2.32412	2.20604	2.562	1.60534	FAM129B	4.09927	2.17437	0
fusion263	4.67376	3.85088	4.04148	3.68044	19.3356	13.543	15.9214	21.1524	RAD9A	4.06164	17.4881	1
fusion2630	4.07068	3.44087	4.26038	4.06426	14.7019	10.0709	10.5701	14.6292	TUBB2C	3.95905	12.493	0
fusion266	4.05793	3.6902	3.29489	3.71016	1.55563	1.14827	1.32997	1.73756	TMEM134	3.68829	1.44286	0
fusion267	5.36403	5.27556	3.91823	4.55441	10.3992	7.16487	8.19759	11.351	PITPNM1	4.77806	9.27816	0
fusion268	4.42142	4.00383	4.76348	4.75371	17.2456	9.72042	13.9577	19.408	CDK2AP2	4.48561	15.0829	0
fusion271	3.76281	3.44444	3.48064	3.64666	11.477	8.04557	9.56928	11.1426	CHKA	3.58364	10.0586	1
fusion272	10.9011	7.61449	7.14019	7.99953	6.92443	7.81742	12.6075	11.1588	PPP6R3	8.41383	9.62703	0
fusion277	5.26209	5.34028	5.01652	6.14239	20.2469	18.8173	19.5079	20.8694	FADD	5.44032	19.8604	0
fusion280	6.50341	7.53377	5.68569	5.95578	1.70935	0.456452	0.0315594	1.08894	KRTAP5-10	6.41966	0.821574	0
fusion281	4.59275	3.96537	2.65119	3.87721	0.554043	0.510842	0.675359	0.660287	IL18BP	3.77163	0.600133	0
fusion2828	7.8123	7.40514	7.30538	8.03188	5.07178	4.82416	4.70137	5.43712	TMSB4X	7.63867	5.00861	0
fusion2832	4.33001	3.98139	3.5621	3.37533	6.446	5.41145	6.278	6.64434	FAM120C	3.81221	6.19495	0
fusion286	5.24611	4.60234	4.53877	4.94848	18.314	17.4852	18.3511	17.4605	C11orf51	4.83393	17.9027	0
fusion290	3.28347	4.52298	3.67039	4.11726	16.3407	17.797	16.5679	15.0627	ARAP1	3.89853	16.4421	0
fusion294	4.13315	2.8232	5.45046	4.79803	34.4624	25.6827	24.025	31.1936	FAM168A	4.30121	28.8409	0
fusion296	2.93879	2.88729	3.18289	3.25842	19.6772	14.8018	17.5113	19.446	CHCHD8	3.06685	17.8591	0
fusion296	2.93879	2.88729	3.18289	3.25842	19.6772	14.8018	17.5113	19.446	PAAF1	3.06685	17.8591	0
fusion302	4.08634	3.81419	3.65362	3.95807	15.3033	11.5557	12.9861	16.6951	SERPINH1	3.87805	14.135	0
fusion305	3.27877	3.39212	3.20572	2.75474	13.5273	16.0799	13.6401	12.2391	CLNS1A	3.15784	13.8716	0
fusion306	3.67568	4.70915	2.48913	3.06992	10.3459	5.75602	8.15797	13.4657	RSF1	3.48597	9.4314	0
fusion307	3.17927	3.5749	3.59365	3.36287	17.9489	13.998	15.1508	19.935	NDUFC2	3.42767	16.7582	0
fusion311	25.0283	26.9367	23.6328	22.3138	10.436	5.5142	12.1697	6.26433	CCDC90B	24.4779	8.59607	0
fusion323	2.99381	2.77028	3.68927	3.13661	17.3252	12.6093	16.0883	16.8785	ARHGAP42	3.14749	15.7254	0
fusion326	4.75827	4.93154	4.57297	4.3109	19.9006	18.4319	19.421	19.5011	YAP1	4.64342	19.3136	0
fusion333	6.46658	6.99256	3.55617	5.12696	4.73521	3.43012	5.23794	3.54043	MMP10	5.53557	4.23593	0
fusion342	3.45517	3.86989	3.64634	2.97753	25.9066	21.2853	25.3102	24.6905	DCUN1D5	3.48723	24.2982	0
fusion346	3.64965	4.05404	4.17274	3.84928	14.1245	13.5755	13.3866	13.111	GRIA4	3.93143	13.5494	0
fusion348	3.24146	2.9008	4.40988	3.533	5.39415	4.12666	4.3725	5.30482	BCL9L	3.52129	4.79953	0
fusion354	5.77216	5.12679	4.80676	5.48649	3.31267	3.37583	1.85223	3.46436	GAPDH	5.29805	3.00127	0
fusion355	3.7953	3.00846	3.59146	3.70909	9.49576	5.65984	7.01274	8.95282	GAPDH	3.52608	7.78029	1
fusion357	4.99188	5.13148	4.83458	4.98925	3.47859	2.61156	2.89352	3.16647	TPI1	4.9868	3.03753	0
fusion360	17.6339	10.754	9.81571	11.9	2.38664	3.57251	3.49297	2.8002	C12orf57	12.5259	3.06308	0
fusion384	4.42012	3.79944	4.28662	4.34636	10.6579	9.05546	10.0826	10.924	SLC38A2	4.21313	10.18	1
fusion386	3.40487	3.20348	4.58662	3.669	7.41124	8.07222	7.80798	8.67181	RAPGEF3	3.71599	7.99081	0
fusion388	21.0967	16.5948	16.9151	14.9193	9.69875	8.38678	8.899	8.52258	TUBA1B	17.3815	8.87678	0
fusion389	4.80236	4.57221	5.52128	5.11218	12.002	11.4836	9.92381	11.7972	TUBA1C	5.00201	11.3016	0
fusion394	2.03715	2.91109	2.49706	3.09309	9.77197	5.92888	7.18918	8.00619	ATP5G2	2.6346	7.72406	1
fusion395	12.5602	10.528	10.1318	8.5788	26.1774	20.5364	21.6429	22.9906	CBX5	10.4497	22.8368	0
fusion395	12.5602	10.528	10.1318	8.5788	26.1774	20.5364	21.6429	22.9906	HNRNPA1	10.4497	22.8368	0
fusion396	7.0083	6.1883	6.61264	7.5673	3.94968	3.89451	4.12926	3.63347	ZC3H10	6.84413	3.90173	0
fusion396	7.0083	6.1883	6.61264	7.5673	3.94968	3.89451	4.12926	3.63347	RPL41	6.84413	3.90173	0
fusion397	4.45267	3.44333	4.0515	5.26446	8.8191	10.2955	10.1961	10.1799	MYL6	4.30299	9.87266	0
fusion399	4.66278	4.33673	4.93581	4.30284	12.0944	10.2166	11.5985	11.6989	DDIT3	4.55954	11.4021	0
fusion400	7.19003	5.93647	5.35975	6.05405	9.82595	5.55418	7.122	10.207	C12orf61	6.13507	8.17728	0
fusion401	2.49525	2.39436	4.05308	4.40526	2.75366	2.94589	3.01761	2.25101	NUP107	3.33699	2.74204	0
fusion402	4.16218	4.89451	4.82069	5.76466	12.8627	11.7068	10.7731	9.83875	MDM2	4.91051	11.2953	0
fusion408	4.82488	4.57272	4.29026	3.80661	14.2482	11.5774	12.02	13.4269	PHLDA1	4.37362	12.8182	0
fusion409	11.3914	10.5841	8.44318	10.4698	3.44123	1.28171	3.94249	5.0073	BBS10	10.2221	3.41818	0
fusion410	4.66025	3.71775	4.59607	4.01228	11.6062	10.8283	9.87934	12.0034	DUSP6	4.24659	11.0793	0
fusion415	4.24488	9.64063	6.49497	7.86967	4.37593	5.41521	6.06192	6.34785	USP30	7.06253	5.55023	0
fusion422	3.44948	3.25353	2.88274	3.5325	6.68009	7.25718	7.00153	7.59045	SETD1B	3.27956	7.13231	1
fusion425	6.47476	4.72423	6.03448	4.3522	6.09957	3.22614	4.11491	3.86272	DENR	5.39642	4.32584	0
fusion427	5.0975	5.34415	5.58505	5.19619	6.09234	5.60778	5.84907	6.42979	UBC	5.30572	5.99475	0
fusion431	3.94909	3.80506	3.9973	4.69462	7.73902	11.6519	9.87565	12.8372	N6AMT2	4.11152	10.5259	0
fusion437	3.52439	3.56878	3.5387	4.09899	10.4931	8.7844	9.69975	9.90461	SHISA2	3.68271	9.72047	0
fusion438	7.07039	6.44714	4.65675	5.43125	19.3982	15.0793	18.2059	19.6156	DGKH	5.90138	18.0748	0
fusion441	3.73455	3.92968	2.81922	3.10578	13.4019	10.8853	12.2686	12.5195	NUDT15	3.39731	12.2688	0
fusion443	2.26112	2.04858	2.86761	2.49288	12.0734	12.3141	12.3072	12.0494	CKAP2	2.41755	12.186	0
fusion446	3.21581	7.05499	3.23676	5.12153	3.42609	2.34527	2.62421	2.56034	RAP2A	4.65727	2.73898	0
fusion447	4.45015	4.06331	4.27184	4.92058	8.92099	5.36643	7.2614	9.88258	ERCC5	4.42647	7.85785	0
fusion456	8.20372	8.16669	8.07463	5.38016	1.45369	0.355573	0.643041	0.424266	PARP2	7.4563	0.719143	0
fusion459	3.71551	4.53928	4.37689	4.57011	5.52424	6.83273	5.99686	6.24838	C14orf105	4.30045	6.15055	0
fusion463	13.1659	11.7293	12.6666	12.2893	9.61823	7.24735	8.09289	9.17475	ZFP36L1	12.4628	8.53331	1
fusion464	3.76261	3.89951	4.64353	4.04775	5.61643	4.98369	5.48334	6.60352	ZFP36L1	4.08835	5.67174	0
fusion464	3.76261	3.89951	4.64353	4.04775	5.61643	4.98369	5.48334	6.60352	C14orf181	4.08835	5.67174	0
fusion470	3.25581	4.03722	3.71797	3.58766	10.1164	8.42544	8.32534	10.953	THBS1	3.64967	9.45505	0
fusion473	6.90224	5.40801	7.95757	7.239	3.18443	1.62404	2.63662	2.90895	CASC5	6.8767	2.58851	0
fusion474	2.35879	3.56019	3.14941	2.90818	5.50239	3.17809	4.77912	5.47526	SPG11	2.99414	4.73372	0
fusion475	7.72844	7.22631	8.21928	6.30225	1.66476	2.23095	1.6828	2.88132	SHF	7.36907	2.11496	0
fusion476	4.00972	3.55373	3.78483	3.43879	7.78588	5.18949	6.46352	8.74589	SQRDL	3.69677	7.0462	1
fusion482	3.7828	3.75245	3.43039	4.30449	12.7841	14.1475	11.8661	12.8721	ANXA2	3.81753	12.9174	0
fusion484	5.93517	5.78659	5.31952	6.00626	5.89401	4.49847	5.37918	5.83717	TPM1	5.76188	5.40221	1
fusion487	5.02613	4.1246	4.03876	4.61348	2.22276	1.10729	2.93982	2.62469	SNAPC5	4.45074	2.22364	0
fusion493	4.38842	4.33495	4.08752	4.60892	1.39683	1.01375	1.19043	1.61597	GRAMD2	4.35495	1.30425	0
fusion497	8.31894	6.72803	6.34388	8.11663	12.1087	7.66994	9.9202	10.163	PKM2	7.37687	9.96547	0
fusion499	7.56302	5.69055	4.28328	5.2117	6.18405	3.00942	3.93259	6.02361	MAN2C1	5.68714	4.78742	0
fusion501	4.0407	2.85364	3.92992	4.00112	6.63396	3.68537	4.42508	6.74511	PDE8A	3.70634	5.37238	1
fusion502	14.5741	15.9684	8.16407	14.1032	2.28707	1.55862	2.99583	1.33501	POLG	13.2025	2.04413	0
fusion506	4.71364	3.59251	3.58568	3.74669	1.00983	0.23595	0.848316	0.945697	STUB1	3.90963	0.759948	1
fusion506	4.71364	3.59251	3.58568	3.74669	1.00983	0.23595	0.848316	0.945697	JMJD8	3.90963	0.759948	1
fusion507	9.56131	6.24018	6.51181	4.90516	1.88377	0.96362	1.56219	1.72524	WDR24	6.80461	1.53371	0
fusion508	4.71102	4.3091	2.76374	4.42691	6.78262	4.58316	7.68869	7.98563	TRAF7	4.05269	6.76002	0
fusion509	9.18967	7.78463	7.23657	8.11313	7.36423	4.827	5.55066	7.44403	TNFRSF12A	8.081	6.29648	1
fusion509	9.18967	7.78463	7.23657	8.11313	7.36423	4.827	5.55066	7.44403	HCFC1R1	8.081	6.29648	1
fusion509	9.18967	7.78463	7.23657	8.11313	7.36423	4.827	5.55066	7.44403	THOC6	8.081	6.29648	1
fusion513	5.69888	6.47742	6.90965	5.76895	2.74054	2.91047	1.92386	2.16213	POLR3E	6.21372	2.43425	0
fusion514	27.6117	29.6615	27.6723	24.2336	2.80681	1.012	2.22439	0.912048	POLR3E	27.2948	1.73881	0
fusion515	5.29879	5.66746	4.41877	7.35297	1.06557	0.573766	0.200832	2.05383	MAZ	5.6845	0.9735	0
fusion516	4.75464	4.07303	4.47394	4.28666	8.29021	5.20417	5.59882	7.11737	MAZ	4.39707	6.55264	1
fusion517	3.01365	3.91306	3.75756	3.45964	9.33167	8.3082	9.26037	8.60879	ZNF668	3.53598	8.87726	0
fusion517	3.01365	3.91306	3.75756	3.45964	9.33167	8.3082	9.26037	8.60879	ZNF646	3.53598	8.87726	0
fusion518	5.80885	7.67472	9.13506	7.06211	13.9499	4.53356	5.40154	8.25767	FUS	7.42019	8.03567	0
fusion519	5.70694	4.6184	3.83472	4.77141	6.01195	4.08592	5.05661	8.25471	FUS	4.73287	5.8523	0
fusion571	8.22617	8.7433	4.80557	8.79761	33.8148	61.2772	45.2246	36.6041	GPR56	7.64316	44.2302	0
fusion573	4.70313	3.75361	4.09666	4.32409	3.27218	2.08583	2.65811	2.74922	GPR97	4.21937	2.69133	0
fusion574	5.08982	3.80313	3.41128	3.69116	10.5473	8.07596	7.77042	10.717	KIFC3	3.99885	9.27767	0
fusion575	3.68685	3.57709	3.28346	3.5066	6.86327	5.91899	6.25814	6.89241	KIFC3	3.5135	6.4832	0
fusion576	4.72533	4.66759	4.18789	4.48344	15.1353	13.466	14.3549	15.8826	KIFC3	4.51606	14.7097	1
fusion580	4.17897	2.92986	4.15837	3.91443	4.52119	4.39847	4.29364	4.76649	TK2	3.79541	4.49495	0
fusion580	4.17897	2.92986	4.15837	3.91443	4.52119	4.39847	4.29364	4.76649	CKLF	3.79541	4.49495	0
fusion583	5.57648	4.56265	4.207	4.41909	14.2518	9.08316	11.9626	14.8547	PSMB10	4.6913	12.5381	0
fusion586	4.56092	4.18675	4.1236	4.07718	7.63512	6.9008	7.0315	8.11767	HAS3	4.23711	7.42127	0
fusion591	7.00367	6.48363	9.02466	7.6871	1.45263	0.388396	0.441831	1.57302	PDF	7.54977	0.96397	0
fusion592	5.1404	3.34514	3.80893	3.87271	21.1858	20.0668	18.2381	23.914	CYB5B	4.0418	20.8512	0
fusion593	9.08524	7.33333	7.32466	7.92456	4.4216	2.53746	2.58876	4.50654	EXOSC6	7.91695	3.51359	1
fusion595	2.5796	3.85724	4.3719	3.59249	21.2613	22.319	24.8688	21.7069	COG4	3.60031	22.539	0
fusion595	2.5796	3.85724	4.3719	3.59249	21.2613	22.319	24.8688	21.7069	SF3B3	3.60031	22.539	0
fusion597	7.04177	4.11673	9.34656	8.98052	16.8144	15.1812	16.2531	20.2306	KIAA0174	7.37139	17.1198	0
fusion6	6.96636	7.18465	7.14948	6.89688	8.72809	8.44656	8.62696	9.20534	KLF6	7.04934	8.75174	1
fusion605	4.71536	3.83878	3.77434	4.73011	2.13421	2.12028	2.14995	2.44773	APRT	4.26465	2.21304	0
fusion614	4.57788	4.15267	4.38787	5.24373	4.75071	2.52724	3.29694	3.54679	DVL2	4.59054	3.53042	0
fusion615	3.6962	4.01723	3.36167	3.87276	1.51656	1.53438	1.19691	1.54106	CD68	3.73697	1.44723	0
fusion629	3.70993	4.26734	4.54035	3.95855	5.00677	4.41587	4.68771	5.18751	TLCD1	4.11904	4.82447	1
fusion631	5.50144	3.25827	3.13368	2.8968	12.5931	9.65492	10.8352	10.717	C17orf42	3.69755	10.95	0
fusion648	5.04914	4.3916	4.62298	4.86329	12.5278	9.09429	10.7333	12.804	HNF1B	4.73175	11.2899	1
fusion653	16.1997	11.6331	11.5506	12.1418	3.69545	2.91904	3.5641	3.78373	PSMB3	12.8813	3.49058	0
fusion654	5.07532	5.46072	4.6139	4.79891	5.12277	4.5633	4.24666	5.77721	LASP1	4.98721	4.92749	0
fusion655	21.4106	18.0484	20.4499	21.2225	1.90213	0.813842	0.32556	1.08272	EIF1	20.2828	1.03106	0
fusion666	10.7892	10.8473	9.49579	10.6125	1.18459	1.3395	1.12808	1.23493	SOST	10.4362	1.22178	0
fusion667	9.46427	6.79372	4.98341	5.6544	11.7583	11.816	11.0514	9.08616	HEXIM1	6.72395	10.928	0
fusion668	6.66415	6.33861	5.59374	6.57985	10.2702	9.16908	9.01864	10.8136	HEXIM1	6.29409	9.81786	0
fusion672	4.99681	4.20658	3.58579	3.55053	9.8129	7.91008	8.22118	9.46876	KPNB1	4.08493	8.85323	0
fusion677	5.59738	5.43256	5.26173	5.52186	9.93696	7.97493	9.4962	10.879	ITGA3	5.45338	9.57176	1
fusion686	3.61779	4.36121	4.44716	3.27019	8.29333	7.10482	7.96546	8.00436	MBTD1	3.92409	7.84199	1
fusion686	3.61779	4.36121	4.44716	3.27019	8.29333	7.10482	7.96546	8.00436	UTP18	3.92409	7.84199	1
fusion688	3.90448	5.84895	5.7816	3.31191	16.5645	13.0432	15.5625	17.8714	STXBP4	4.71173	15.7604	0
fusion688	3.90448	5.84895	5.7816	3.31191	16.5645	13.0432	15.5625	17.8714	COX11	4.71173	15.7604	0
fusion691	4.90709	3.82211	3.66347	4.44634	16.0759	15.9495	16.7938	15.6757	TRIM25	4.20975	16.1237	0
fusion692	5.30862	5.61861	6.08182	4.73543	4.41596	4.58792	4.40286	4.49043	TRIM25	5.43612	4.47429	0
fusion695	5.39483	4.55784	4.15038	5.32858	18.1132	13.1651	15.8091	18.1448	MRPS23	4.85791	16.308	0
fusion7	5.05081	5.12483	5.56641	5.30728	5.69175	3.00766	3.90189	4.90261	KLF6	5.26233	4.37597	1
fusion702	4.29852	3.82016	4.11368	3.97458	12.8763	11.5614	12.4254	12.9404	CUEDC1	4.05173	12.4509	0
fusion705	6.07885	5.42377	6.04352	6.74998	27.765	22.2478	25.0555	27.753	SRSF1	6.07403	25.7053	0
fusion707	2.82653	2.79014	3.71336	3.01825	13.8631	13.3661	13.3237	13.3224	MKS1	3.08707	13.4688	0
fusion713	6.29239	5.13164	5.62612	6.72663	20.5413	17.9861	18.8007	19.3315	TRIM37	5.9442	19.1649	1
fusion714	4.01284	7.76102	10.5257	6.55159	26.8106	20.3217	28.521	36.5706	PRR11	7.21279	28.056	0
fusion714	4.01284	7.76102	10.5257	6.55159	26.8106	20.3217	28.521	36.5706	SKA2	7.21279	28.056	0
fusion715	4.46276	7.01695	8.7503	6.4701	12.2993	15.9847	13.315	12.5849	C17orf71	6.67503	13.546	0
fusion717	6.3074	4.92533	5.2999	5.26283	27.3068	20.3019	24.6498	27.2226	CLTC	5.44887	24.8703	0
fusion718	4.49437	4.3809	4.5394	3.61362	22.8915	21.2722	20.5424	22.2441	CLTC	4.25707	21.7376	0
fusion724	5.66387	4.8842	5.39874	4.88312	11.7524	11.0918	12.3676	14.5832	TUBD1	5.20748	12.4487	0
fusion724	5.66387	4.8842	5.39874	4.88312	11.7524	11.0918	12.3676	14.5832	RPS6KB1	5.20748	12.4487	0
fusion730	3.50796	4.25797	3.98255	4.21276	32.7799	24.5108	27.1159	31.2304	PPM1D	3.99031	28.9093	0
fusion734	3.90529	3.02522	3.17564	3.61315	21.639	17.6589	17.8259	22.5055	INTS2	3.42983	19.9073	0
fusion739	5.80611	4.97389	4.45815	6.57359	20.2048	18.648	20.7273	21.0359	TACO1	5.45294	20.154	1
fusion741	4.88781	3.24427	3.93961	4.39195	20.7434	15.8289	18.1898	20.3552	STRADA	4.11591	18.7793	0
fusion743	3.26758	2.56301	3.70536	3.18411	25.7265	22.3629	24.6357	26.529	FTSJ3	3.18001	24.8135	0
fusion743	3.26758	2.56301	3.70536	3.18411	25.7265	22.3629	24.6357	26.529	PSMC5	3.18001	24.8135	0
fusion744	2.78398	3.43657	2.11747	4.35562	11.3584	5.37463	7.71058	9.22789	SMARCD2	3.17341	8.41789	1
fusion747	6.93573	5.89086	8.01696	7.64077	28.1046	18.7245	24.776	26.8664	DDX5	7.12108	24.6178	0
fusion752	4.42868	4.85456	8.60198	6.65497	37.673	32.6127	36.7177	35.5572	GNA13	6.13505	35.6401	0
fusion761	4.1336	4.35201	3.24478	4.06448	22.3743	18.406	22.6266	23.5941	NOL11	3.94872	21.7502	0
fusion792	9.35434	7.98576	6.19234	8.43178	4.25302	3.02423	3.61442	3.08168	RPL38	7.99106	3.49334	0
fusion793	3.75516	3.41131	3.31909	3.4154	1.59129	1.59562	1.75679	1.56721	TTYH2	3.47524	1.62773	0
fusion795	4.56722	5.3822	4.16628	4.52148	16.6323	10.1277	13.3162	18.5762	GPRC5C	4.6593	14.6631	0
fusion805	4.49054	3.71826	3.65283	3.9518	8.66244	5.65228	6.66467	8.83485	NT5C	3.95336	7.45356	1
fusion807	7.62751	9.36271	6.50101	9.13131	38.2812	31.9911	33.94	40.268	NUP85	8.15564	36.1201	0
fusion817	7.17313	6.27399	5.42593	5.52554	14.0987	7.94726	10.0363	13.8969	H3F3B	6.09965	11.4948	1
fusion818	5.61845	5.09781	4.76857	4.55019	22.8052	17.9193	19.5758	22.987	UNK	5.00876	20.8218	0
fusion820	3.4992	3.63379	3.38576	4.05951	12.9625	8.2901	10.2332	13.6798	TRIM47	3.64457	11.2914	1
fusion825	5.74208	5.17288	4.59141	6.74255	13.269	9.97327	11.0628	14.7704	SPHK1	5.56223	12.2689	0
fusion832	5.56834	4.85083	4.1077	4.33793	18.3045	14.3754	15.4467	17.8733	SRSF2	4.7162	16.5	1
fusion832	5.56834	4.85083	4.1077	4.33793	18.3045	14.3754	15.4467	17.8733	MFSD11	4.7162	16.5	1
fusion833	5.21394	5.0833	5.27522	4.94843	17.2586	13.0281	14.1984	17.3502	SRSF2	5.13022	15.4588	1
fusion833	5.21394	5.0833	5.27522	4.94843	17.2586	13.0281	14.1984	17.3502	MFSD11	5.13022	15.4588	1
fusion839	4.06818	4.09614	3.40752	4.02028	12.9042	10.0962	11.6359	11.6191	2014-09-09	3.89803	11.5638	0
fusion840	3.69997	4.35222	3.87575	3.441	10.1729	8.9482	10.0803	10.6331	2014-09-09	3.84224	9.95862	0
fusion842	3.13052	4.19292	3.98998	3.39207	8.38184	7.26455	7.80949	9.06995	2014-09-09	3.67638	8.13145	0
fusion849	3.94378	3.37614	3.77251	3.91748	8.43087	5.972	6.31593	7.98592	TK1	3.75248	7.17618	0
fusion864	5.0238	5.46106	4.9974	4.99945	13.8435	13.0152	16.6189	18.0604	RNF213	5.12043	15.3845	0
fusion868	3.58281	3.69142	2.86669	4.08183	22.9366	15.5789	18.9243	23.3756	RPTOR	3.55569	20.2038	1
fusion875	8.92242	8.89822	8.59733	9.03133	10.8447	8.41883	9.93471	11.4804	ACTG1	8.86232	10.1696	1
fusion876	4.46455	4.1293	4.4377	4.23436	9.16899	7.98714	7.06739	9.2594	C17orf70	4.31648	8.37073	0
fusion878	9.14315	4.60576	9.45052	8.87126	13.1953	7.40158	9.01336	13.9594	C17orf90	8.01767	10.8924	0
fusion878	9.14315	4.60576	9.45052	8.87126	13.1953	7.40158	9.01336	13.9594	CCDC137	8.01767	10.8924	0
fusion879	7.02223	5.83877	7.43139	8.10028	3.39615	2.84743	3.71818	3.43616	ARL16	7.09817	3.34948	0
fusion879	7.02223	5.83877	7.43139	8.10028	3.39615	2.84743	3.71818	3.43616	HGS	7.09817	3.34948	0
fusion880	5.32458	4.99171	4.34126	5.03035	7.56426	5.18585	6.86515	8.37483	MRPL12	4.92197	6.99752	1
fusion882	4.27871	3.22744	3.24077	3.71374	18.0153	9.79627	16.392	17.9154	ARHGDIA	3.61517	15.5297	0
fusion885	12.8148	9.15604	9.58485	8.76815	2.49488	3.5017	4.07762	4.03645	STRA13	10.081	3.52766	0
fusion891	4.49669	3.91126	4.98992	4.26067	4.21501	3.32794	3.78028	4.05333	SLC16A3	4.41464	3.84414	0
fusion900	4.04515	3.22172	3.92777	3.88942	14.7311	11.7886	14.2088	11.7149	NARF	3.77101	13.1109	0
fusion912	9.23101	7.14548	4.02004	7.02042	4.18816	1.80489	3.07057	4.43994	MYL12A	6.85424	3.37589	0
fusion914	8.06015	7.3619	8.01347	7.95636	11.7924	9.51432	10.36	12.0224	TGIF1	7.84797	10.9223	1
fusion915	9.1767	9.22989	9.70111	8.77646	9.14424	8.93207	8.52065	8.06182	TGIF1	9.22104	8.6647	0
fusion940	3.90955	4.56096	5.05743	4.80723	13.2652	12.2208	17.8443	16.3097	ANKRD12	4.58379	14.91	0
fusion949	3.16408	3.71251	3.82457	4.11231	8.08333	9.74053	9.28429	7.20763	MALT1	3.70337	8.57895	0
fusion951	7.01632	5.71579	9.91645	9.67526	1.55395	3.16289	0.823413	2.27091	NDUFS7	8.08096	1.95279	0
fusion952	9.47222	7.04827	7.28796	7.26431	1.41924	1.93389	1.55585	1.15543	DPP9	7.76819	1.5161	0
fusion953	5.0606	3.23806	7.62951	4.99215	1.37794	2.50203	1.51485	3.38489	UHRF1	5.23008	2.19493	0
fusion954	3.33972	3.83567	4.07243	3.6293	9.28506	5.56445	5.8488	7.7654	RPL36	3.71928	7.11593	0
fusion955	4.50731	4.80867	3.28718	4.77523	3.25912	1.41382	1.76732	3.63473	RPL36	4.3446	2.51875	0
fusion956	3.7153	3.57054	3.47676	4.77251	14.1446	11.8774	13.8253	15.4471	CD70	3.88378	13.8236	0
fusion958	9.08276	7.77423	8.67522	7.13207	5.25595	3.86951	1.81642	5.13127	ILF3	8.16607	4.01829	0
fusion962	7.25952	6.25252	6.02967	6.67654	4.60303	2.58119	3.85043	4.41201	TMED1	6.55456	3.86166	0
fusion964	4.28628	3.98207	4.18132	3.74628	8.98782	5.35229	7.47147	10.0603	JUNB	4.04899	7.96796	0
fusion965	3.57765	3.96153	3.14653	3.77241	5.08415	2.54264	3.59583	4.69194	JUNB	3.61453	3.97864	0
fusion968	3.25208	3.34927	1.99879	3.18786	5.23256	3.4725	4.58962	5.40805	C19orf53	2.947	4.67568	0
fusion971	6.21518	5.49064	4.67515	7.24509	0.450817	1.55358	0	1.57302	AKAP8	5.90651	0.894355	0
fusion972	3.56839	3.22218	3.29841	4.34254	7.58115	5.64607	7.41318	6.89295	JUND	3.60788	6.88334	1
fusion973	4.59747	5.25648	4.84292	6.20481	10.5327	6.56492	9.00563	11.0059	JUND	5.22542	9.27729	0
fusion974	3.93836	3.97725	3.96773	3.84147	4.13638	2.00346	2.85334	4.34567	JUND	3.9312	3.33471	1
fusion975	5.56821	5.01033	4.93821	5.28053	5.07359	4.29136	4.80274	5.32184	GDF15	5.19932	4.87238	0
fusion992	5.35837	4.0522	4.17922	4.7314	8.33262	5.02272	6.63182	10.0859	CAPNS1	4.5803	7.51826	0
fusion995	5.76258	4.70941	4.49267	4.84866	12.4722	8.36064	10.5539	12.18	C19orf33	4.95333	10.8917	0
