# Supplementary material for: LANA Binds to Multiple Active Viral and Cellular Promoters and Associates with the H3K4Methyltransferase hSET1 Complex
Source: PLoS Pathog. 2014 Jul 17;10(7):e1004240. doi: 10.1371/journal.ppat.1004240 (PMC4102568; doi:10.1371/journal.ppat.1004240)
Supplement: Table S4 — GO analysis of LANA targets in BCBL-1 cells. (XLSX) [file ppat.1004240.s009.xlsx]

## Sheet: BCBL-1 funational annotation ch
Category	Term	Count	%	PValue	Genes	List Total	Pop Hits	Pop Total	Fold Enrichment	Bonferroni	Benjamini	FDR
GOTERM_BP_FAT	GO:0006334~nucleosome assembly	8	4.87805	9.85671e-06	HIST1H2AC, HIST1H3J, HIST1H2BC, HIST1H1C, HIST1H2AE, HIST1H2BJ, HIST1H4C, H2AFB3, HIST1H4H	122	84	13528	10.5605	0.0108814	0.0108814	0.0157792
GOTERM_BP_FAT	GO:0031497~chromatin assembly	8	4.87805	1.24381e-05	HIST1H2AC, HIST1H3J, HIST1H2BC, HIST1H1C, HIST1H2AE, HIST1H2BJ, HIST1H4C, H2AFB3, HIST1H4H	122	87	13528	10.1963	0.0137115	0.00687943	0.0199113
GOTERM_BP_FAT	GO:0065004~protein-DNA complex assembly	8	4.87805	1.67284e-05	HIST1H2AC, HIST1H3J, HIST1H2BC, HIST1H1C, HIST1H2AE, HIST1H2BJ, HIST1H4C, H2AFB3, HIST1H4H	122	91	13528	9.74815	0.0183974	0.00617045	0.0267785
GOTERM_BP_FAT	GO:0034728~nucleosome organization	8	4.87805	1.92934e-05	HIST1H2AC, HIST1H3J, HIST1H2BC, HIST1H1C, HIST1H2AE, HIST1H2BJ, HIST1H4C, H2AFB3, HIST1H4H	122	93	13528	9.53852	0.0211882	0.00533967	0.0308839
GOTERM_BP_FAT	GO:0006323~DNA packaging	8	4.87805	8.46476e-05	HIST1H2AC, HIST1H3J, HIST1H2BC, HIST1H1C, HIST1H2AE, HIST1H2BJ, HIST1H4C, H2AFB3, HIST1H4H	122	117	13528	7.5819	0.0896833	0.0186171	0.135433
GOTERM_BP_FAT	GO:0034622~cellular macromolecular complex assembly	12	7.31707	0.000130442	CLNS1A, HIST1H3J, HIST1H2AC, HIST1H2BC, HIST1H1C, HIST1H2AE, MBD2, H2AFB3, TBCA, HIST1H2BJ, TUBD1, HIST1H4C, HIST1H4H	122	318	13528	4.18435	0.134805	0.0238445	0.208631
GOTERM_BP_FAT	GO:0006333~chromatin assembly or disassembly	8	4.87805	0.000141703	HIST1H2AC, HIST1H3J, HIST1H2BC, HIST1H1C, HIST1H2AE, HIST1H2BJ, HIST1H4C, H2AFB3, HIST1H4H	122	127	13528	6.9849	0.145554	0.0222211	0.226623
GOTERM_BP_FAT	GO:0065003~macromolecular complex assembly	17	10.3659	0.000281045	CLNS1A, HIST1H2AC, HIST1H3J, HIST1H2BC, POLR2E, HIST1H1C, BRF2, HIST1H2AE, MBD2, H2AFB3, TBCA, SBF2, HIST1H2BJ, TUBD1, HIST1H4C, ANGPT1, LAMC1, HIST1H4H	122	665	13528	2.83466	0.268022	0.0382498	0.449001
GOTERM_BP_FAT	GO:0034621~cellular macromolecular complex subunit organization	12	7.31707	0.000354391	CLNS1A, HIST1H3J, HIST1H2AC, HIST1H2BC, HIST1H1C, HIST1H2AE, MBD2, H2AFB3, TBCA, HIST1H2BJ, TUBD1, HIST1H4C, HIST1H4H	122	357	13528	3.72724	0.32527	0.0427742	0.565866
KEGG_PATHWAY	hsa05322:Systemic lupus erythematosus	7	4.26829	0.000567547	HIST1H2AC, HIST1H3J, HIST1H2BC, HIST1H2AE, HIST1H2BJ, HIST1H4C, H2AFB3, HIST1H4H	55	99	5085	6.53719	0.0416844	0.0416844	0.59404
GOTERM_BP_FAT	GO:0006325~chromatin organization	12	7.31707	0.000572781	HIST1H3J, HIST1H2AC, DNMT3A, HIST1H2BC, HIST1H1C, HIST1H2AE, TRRAP, H2AFB3, EYA1, HIST1H2BJ, WHSC1L1, HIST1H4C, HIST1H4H	122	378	13528	3.52017	0.470578	0.0616169	0.913081
GOTERM_BP_FAT	GO:0043933~macromolecular complex subunit organization	17	10.3659	0.000578101	CLNS1A, HIST1H2AC, HIST1H3J, HIST1H2BC, POLR2E, HIST1H1C, BRF2, HIST1H2AE, MBD2, H2AFB3, TBCA, SBF2, HIST1H2BJ, TUBD1, HIST1H4C, ANGPT1, LAMC1, HIST1H4H	122	710	13528	2.655	0.473697	0.0566827	0.921524
GOTERM_BP_FAT	GO:0051276~chromosome organization	13	7.92683	0.0013327	HIST1H3J, HIST1H2AC, DNMT3A, HIST1H2BC, HIST1H1C, HIST1H2AE, TRRAP, H2AFB3, EYA1, WHSC1L1, HIST1H2BJ, HIST1H4C, FBXO4, HIST1H4H	122	485	13528	2.97218	0.772426	0.116052	2.11241
GOTERM_BP_FAT	GO:0007243~protein kinase cascade	11	6.70732	0.00177756	ZFP36, RB1CC1, PKN1, TLR3, PINK1, RPS6KB1, STK17A, IKBKB, FGF1, FRS2, GHR	122	370	13528	3.29659	0.861218	0.140936	2.80819
GOTERM_BP_FAT	GO:0007167~enzyme linked receptor protein signaling pathway	9	5.4878	0.0116925	TXNIP, EIF4EBP1, KLF10, ANGPT1, FGF1, GREM2, FRS2, DDR2, GHR	122	342	13528	2.91803	0.999998	0.606435	17.1631
GOTERM_BP_FAT	GO:0008284~positive regulation of cell proliferation	10	6.09756	0.0119772	FOSL2, CLU, BIRC6, DHPS, RPS6KB1, LAMC1, CALCRL, FGF1, DDR2, PDCD1LG2	122	414	13528	2.67839	0.999998	0.590028	17.5445
GOTERM_BP_FAT	GO:0007169~transmembrane receptor protein tyrosine kinase signaling pathway	7	4.26829	0.0153258	TXNIP, EIF4EBP1, ANGPT1, FGF1, FRS2, DDR2, GHR	122	224	13528	3.46516	1	0.657491	21.9064
GOTERM_BP_FAT	GO:0045637~regulation of myeloid cell differentiation	4	2.43902	0.024757	ZFP36, KLF10, TLR3, HIST1H4C, HIST1H4H	122	70	13528	6.3363	1	0.805405	33.058
GOTERM_BP_FAT	GO:0045638~negative regulation of myeloid cell differentiation	3	1.82927	0.0293196	ZFP36, TLR3, HIST1H4C, HIST1H4H	122	30	13528	11.0885	1	0.840398	37.8997
GOTERM_BP_FAT	GO:0007242~intracellular signaling cascade	19	11.5854	0.0302596	ZFP36, RXFP1, IQGAP3, PKN1, TLR3, PINK1, RPS6KB1, STK17A, ARHGEF12, RALGDS, RAB37, UBR5, RB1CC1, HIST1H4C, CALCRL, FGF1, IKBKB, FRS2, HIST1H4H, GHR	122	1256	13528	1.6774	1	0.833888	38.8555
GOTERM_BP_FAT	GO:0043066~negative regulation of apoptosis	8	4.87805	0.0396656	EYA1, TMBIM6, RB1CC1, CLU, BIRC6, SGMS1, IKBKB, NME6	122	354	13528	2.50588	1	0.894209	47.6897
GOTERM_BP_FAT	GO:0043069~negative regulation of programmed cell death	8	4.87805	0.0422522	EYA1, TMBIM6, RB1CC1, CLU, BIRC6, SGMS1, IKBKB, NME6	122	359	13528	2.47098	1	0.897909	49.9004
GOTERM_BP_FAT	GO:0060548~negative regulation of cell death	8	4.87805	0.0427825	EYA1, TMBIM6, RB1CC1, CLU, BIRC6, SGMS1, IKBKB, NME6	122	360	13528	2.46412	1	0.889871	50.3426
GOTERM_BP_FAT	GO:0042127~regulation of cell proliferation	13	7.92683	0.0489431	TXNIP, FOSL2, KLF10, CLU, BIRC6, RPS6KB1, MBD2, DDR2, PDCD1LG2, DHPS, LAMC1, CALCRL, FGF1	122	787	13528	1.83165	1	0.911238	55.2194
GOTERM_BP_FAT	GO:0006796~phosphate metabolic process	15	9.14634	0.0521343	ENPP2, PINK1, DSTYK, PKN1, RPS6KB1, STK17A, NDUFC1, DDR2, ATP6V1A, EYA1, SBF2, IKBKB, FRS2, UGP2, GHR	122	973	13528	1.70943	1	0.915949	57.5653
GOTERM_BP_FAT	GO:0006793~phosphorus metabolic process	15	9.14634	0.0521343	ENPP2, PINK1, DSTYK, PKN1, RPS6KB1, STK17A, NDUFC1, DDR2, ATP6V1A, EYA1, SBF2, IKBKB, FRS2, UGP2, GHR	122	973	13528	1.70943	1	0.915949	57.5653
GOTERM_BP_FAT	GO:0042981~regulation of apoptosis	13	7.92683	0.0558414	TXNIP, TMBIM6, KLF10, CLU, BIRC6, STK17A, SGMS1, ARHGEF12, NME6, EYA1, RB1CC1, IKBKB, GHR	122	804	13528	1.79292	1	0.922018	60.1458
GOTERM_BP_FAT	GO:0043067~regulation of programmed cell death	13	7.92683	0.059306	TXNIP, TMBIM6, KLF10, CLU, BIRC6, STK17A, SGMS1, ARHGEF12, NME6, EYA1, RB1CC1, IKBKB, GHR	122	812	13528	1.77526	1	0.926472	62.4237
GOTERM_BP_FAT	GO:0010941~regulation of cell death	13	7.92683	0.0606418	TXNIP, TMBIM6, KLF10, CLU, BIRC6, STK17A, SGMS1, ARHGEF12, NME6, EYA1, RB1CC1, IKBKB, GHR	122	815	13528	1.76872	1	0.923606	63.2689
