# Supplementary material for: LANA Binds to Multiple Active Viral and Cellular Promoters and Associates with the H3K4Methyltransferase hSET1 Complex
Source: PLoS Pathog. 2014 Jul 17;10(7):e1004240. doi: 10.1371/journal.ppat.1004240 (PMC4102568; doi:10.1371/journal.ppat.1004240)
Supplement: Table S5 — GO analysis of LANA targets in TIVE-LTC cells. (XLSX) [file ppat.1004240.s010.xlsx]

## Sheet: TIVE-LTC funational annotation 
Category	Term	Count	%	PValue	Genes	List Total	Pop Hits	Pop Total	Fold Enrichment	Bonferroni	Benjamini	FDR
GOTERM_BP_FAT	GO:0006334~nucleosome assembly	23	5.83756	4.5e-18	HIST1H2AB, HIST1H2AC, HIST2H2AA3, HIST2H2AA4, HIST1H4L, HIST1H4K, HIST1H2AG, HIST1H2AD, HIST1H2AE, H1FX, HIST1H2BO, HIST2H2AB, HIST1H2BK, HIST1H4A, HIST1H4B, HIST1H2BI, HIST2H2AC, HIST1H2BJ, HIST1H4E, HIST1H4C, HIST1H4D, HIST1H4H, HIST2H3A, HIST1H2BB, HIST1H3J, HIST1H2BC, HIST1H1E, HIST1H1D, HIST1H2BD, HIST1H1C, HIST1H2BF, HIST1H1B, HIST1H2BG, HIST1H2BH, HIST2H3C, HIST2H3D, HIST2H2BE, HIST2H2BF, …	300	84	13528	12.347	8.38e-15	8.38e-15	7.68e-15
GOTERM_BP_FAT	GO:0031497~chromatin assembly	23	5.83756	1.03e-17	HIST1H2AB, HIST1H2AC, HIST2H2AA3, HIST2H2AA4, HIST1H4L, HIST1H4K, HIST1H2AG, HIST1H2AD, HIST1H2AE, H1FX, HIST1H2BO, HIST2H2AB, HIST1H2BK, HIST1H4A, HIST1H4B, HIST1H2BI, HIST2H2AC, HIST1H2BJ, HIST1H4E, HIST1H4C, HIST1H4D, HIST1H4H, HIST2H3A, HIST1H2BB, HIST1H3J, HIST1H2BC, HIST1H1E, HIST1H1D, HIST1H2BD, HIST1H1C, HIST1H2BF, HIST1H1B, HIST1H2BG, HIST1H2BH, HIST2H3C, HIST2H3D, HIST2H2BE, HIST2H2BF, …	300	87	13528	11.9212	1.91e-14	9.55e-15	1.75e-14
GOTERM_BP_FAT	GO:0065004~protein-DNA complex assembly	23	5.83756	2.92e-17	HIST1H2AB, HIST1H2AC, HIST2H2AA3, HIST2H2AA4, HIST1H4L, HIST1H4K, HIST1H2AG, HIST1H2AD, HIST1H2AE, H1FX, HIST1H2BO, HIST2H2AB, HIST1H2BK, HIST1H4A, HIST1H4B, HIST1H2BI, HIST2H2AC, HIST1H2BJ, HIST1H4E, HIST1H4C, HIST1H4D, HIST1H4H, HIST2H3A, HIST1H2BB, HIST1H3J, HIST1H2BC, HIST1H1E, HIST1H1D, HIST1H2BD, HIST1H1C, HIST1H2BF, HIST1H1B, HIST1H2BG, HIST1H2BH, HIST2H3C, HIST2H3D, HIST2H2BE, HIST2H2BF, …	300	91	13528	11.3972	5.43e-14	1.81e-14	4.98e-14
GOTERM_BP_FAT	GO:0034728~nucleosome organization	23	5.83756	4.82e-17	HIST1H2AB, HIST1H2AC, HIST2H2AA3, HIST2H2AA4, HIST1H4L, HIST1H4K, HIST1H2AG, HIST1H2AD, HIST1H2AE, H1FX, HIST1H2BO, HIST2H2AB, HIST1H2BK, HIST1H4A, HIST1H4B, HIST1H2BI, HIST2H2AC, HIST1H2BJ, HIST1H4E, HIST1H4C, HIST1H4D, HIST1H4H, HIST2H3A, HIST1H2BB, HIST1H3J, HIST1H2BC, HIST1H1E, HIST1H1D, HIST1H2BD, HIST1H1C, HIST1H2BF, HIST1H1B, HIST1H2BG, HIST1H2BH, HIST2H3C, HIST2H3D, HIST2H2BE, HIST2H2BF, …	300	93	13528	11.1521	8.97e-14	2.24e-14	8.22e-14
GOTERM_BP_FAT	GO:0006333~chromatin assembly or disassembly	24	6.09137	5.13e-15	HIST1H2AB, HIST1H2AC, HIST2H2AA3, HIST2H2AA4, HIST1H4L, HIST1H4K, HIST1H2AG, HIST1H2AD, HIST1H2AE, H1FX, CBX5, HIST1H2BO, HIST2H2AB, HIST1H2BK, HIST1H4A, HIST1H4B, HIST1H2BI, HIST2H2AC, HIST1H2BJ, HIST1H4E, HIST1H4C, HIST1H4D, HIST1H4H, HIST2H3A, HIST1H2BB, HIST1H3J, HIST1H2BC, HIST1H1E, HIST1H1D, HIST1H2BD, HIST1H1C, HIST1H2BF, HIST1H1B, HIST1H2BG, HIST1H2BH, HIST2H3C, HIST2H3D, HIST2H2BE, HIST2…	300	127	13528	8.52157	9.5e-12	1.9e-12	8.7e-12
GOTERM_BP_FAT	GO:0006323~DNA packaging	23	5.83756	9.04e-15	HIST1H2AB, HIST1H2AC, HIST2H2AA3, HIST2H2AA4, HIST1H4L, HIST1H4K, HIST1H2AG, HIST1H2AD, HIST1H2AE, H1FX, HIST1H2BO, HIST2H2AB, HIST1H2BK, HIST1H4A, HIST1H4B, HIST1H2BI, HIST2H2AC, HIST1H2BJ, HIST1H4E, HIST1H4C, HIST1H4D, HIST1H4H, HIST2H3A, HIST1H2BB, HIST1H3J, HIST1H2BC, HIST1H1E, HIST1H1D, HIST1H2BD, HIST1H1C, HIST1H2BF, HIST1H1B, HIST1H2BG, HIST1H2BH, HIST2H3C, HIST2H3D, HIST2H2BE, HIST2H2BF, …	300	117	13528	8.8645	1.67e-11	2.79e-12	1.53e-11
GOTERM_BP_FAT	GO:0065003~macromolecular complex assembly	43	10.9137	6.86e-10	HIST2H2AA3, HIST2H2AA4, TSPAN4, H1FX, TTLL3, HIST1H2BO, HIST2H2AB, MAZ, HIST1H2BK, HIST1H2BI, HIST2H2AC, HIST1H2BJ, TUBA1B, KPNB1, MYC, TUBB3, SNAPC5, HIST1H1E, HIST1H1D, HIST1H1C, HIST1H1B, STXBP3, FADD, HIST2H2BE, HIST2H2BF, MDM2, SEPT9, HIST1H2AB, POLR2H, HIST1H2AC, HIST1H4L, HIST1H4K, POLR2L, HIST1H2AG, HIST1H2AD, HIST1H2AE, NFS1, ARPC4, ABCA1, HIST1H4A, HIST1H4B, HIST1H4E, HIST1H4C, HIST1H4D…	300	665	13528	2.91581	1.28e-06	1.82e-07	1.17e-06
GOTERM_BP_FAT	GO:0006325~chromatin organization	31	7.86802	1.3e-09	HIST2H2AA3, HIST2H2AA4, HMGN2, RBM4, H1FX, CBX5, HIST1H2BO, HIST2H2AB, MLL5, SMARCD2, HIST1H2BK, HIST1H2BI, HIST2H2AC, HIST1H2BJ, HIST1H1E, HIST1H1D, HIST1H1C, HIST1H1B, HIST2H2BE, HIST2H2BF, HIST1H2AB, HIST1H2AC, HIST1H4L, HIST1H4K, TADA3, HIST1H2AG, SETD1B, HIST1H2AD, HIST1H2AE, HIST1H4A, HIST1H4B, HIST1H4E, HIST1H4C, HIST1H4D, HIST1H4H, HIST2H3A, HIST1H2BB, HIST1H3J, HIST1H2BC, HIST1H2BD, HIST…	300	378	13528	3.69813	2.42e-06	3.03e-07	2.22e-06
KEGG_PATHWAY	hsa05322:Systemic lupus erythematosus	18	4.56853	1.78e-09	HIST1H2AB, HIST1H2AC, HIST2H2AA3, HIST2H2AA4, HIST1H4L, HIST1H4K, HIST1H2AG, HIST1H2AD, HIST1H2AE, HIST1H2BO, HIST2H2AB, HIST1H2BK, HIST1H4A, HIST1H4B, HIST1H2BI, HIST2H2AC, HIST1H2BJ, HIST1H4E, HIST1H4C, HIST1H4D, HIST1H4H, HIST2H3A, HIST1H2BB, HIST1H3J, HIST1H2BC, HIST1H2BD, HIST1H2BF, HIST1H2BG, HIST1H2BH, HIST2H3C, HIST2H3D, HIST2H2BE, HIST2H2BF, HIST1H3A, HIST1H3B, HIST1H2AH, H3F3B, HIST1H3D…	147	99	5085	6.28942	2.24e-07	2.24e-07	2.06e-06
GOTERM_BP_FAT	GO:0034622~cellular macromolecular complex assembly	28	7.1066	2.12e-09	HIST2H2AA3, HIST2H2AA4, H1FX, TTLL3, HIST1H2BO, HIST2H2AB, HIST1H2BK, HIST1H2BI, HIST2H2AC, HIST1H2BJ, KPNB1, TUBA1B, TUBB3, HIST1H1E, HIST1H1D, HIST1H1C, HIST1H1B, HIST2H2BE, HIST2H2BF, HIST1H2AB, HIST1H2AC, HIST1H4L, HIST1H4K, HIST1H2AG, HIST1H2AD, HIST1H2AE, ARPC4, HIST1H4A, HIST1H4B, HIST1H4E, HIST1H4C, HIST1H4D, HIST1H4H, HIST2H3A, HIST1H2BB, HIST1H3J, HIST1H2BC, HIST1H2BD, HIST1H2BF, HIST1H…	300	318	13528	3.97048	3.95e-06	4.39e-07	3.62e-06
GOTERM_BP_FAT	GO:0043933~macromolecular complex subunit organization	43	10.9137	4.85e-09	HIST2H2AA3, HIST2H2AA4, TSPAN4, H1FX, TTLL3, HIST1H2BO, HIST2H2AB, MAZ, HIST1H2BK, HIST1H2BI, HIST2H2AC, HIST1H2BJ, TUBA1B, KPNB1, MYC, TUBB3, SNAPC5, HIST1H1E, HIST1H1D, HIST1H1C, HIST1H1B, STXBP3, FADD, HIST2H2BE, HIST2H2BF, MDM2, SEPT9, HIST1H2AB, POLR2H, HIST1H2AC, HIST1H4L, HIST1H4K, POLR2L, HIST1H2AG, HIST1H2AD, HIST1H2AE, NFS1, ARPC4, ABCA1, HIST1H4A, HIST1H4B, HIST1H4E, HIST1H4C, HIST1H4D…	300	710	13528	2.731	9.01e-06	9.01e-07	8.26e-06
GOTERM_BP_FAT	GO:0034621~cellular macromolecular complex subunit organization	29	7.36041	6.18e-09	HIST2H2AA3, HIST2H2AA4, H1FX, TTLL3, HIST1H2BO, HIST2H2AB, MAZ, HIST1H2BK, HIST1H2BI, HIST2H2AC, HIST1H2BJ, KPNB1, TUBA1B, TUBB3, HIST1H1E, HIST1H1D, HIST1H1C, HIST1H1B, HIST2H2BE, HIST2H2BF, HIST1H2AB, HIST1H2AC, HIST1H4L, HIST1H4K, HIST1H2AG, HIST1H2AD, HIST1H2AE, ARPC4, HIST1H4A, HIST1H4B, HIST1H4E, HIST1H4C, HIST1H4D, HIST1H4H, HIST2H3A, HIST1H2BB, HIST1H3J, HIST1H2BC, HIST1H2BD, HIST1H2BF, H…	300	357	13528	3.66304	1.15e-05	1.05e-06	1.05e-05
GOTERM_BP_FAT	GO:0051276~chromosome organization	33	8.37563	3.2e-08	HIST2H2AA3, NBN, HIST2H2AA4, HMGN2, RBM4, H1FX, CBX5, HIST1H2BO, HIST2H2AB, MLL5, SMARCD2, HIST1H2BK, HIST1H2BI, HIST2H2AC, HIST1H2BJ, HIST1H1E, HIST1H1D, HIST1H1C, HIST1H1B, FANCD2, HIST2H2BE, HIST2H2BF, HIST1H2AB, HIST1H2AC, HIST1H4L, HIST1H4K, TADA3, HIST1H2AG, SETD1B, HIST1H2AD, HIST1H2AE, HIST1H4A, HIST1H4B, HIST1H4E, HIST1H4C, HIST1H4D, HIST1H4H, HIST2H3A, HIST1H2BB, HIST1H3J, HIST1H2BC, HI…	300	485	13528	3.06821	5.96e-05	4.97e-06	5.46e-05
GOTERM_BP_FAT	GO:0051173~positive regulation of nitrogen compound metabolic process	33	8.37563	1.55e-05	HNF1B, NIF3L1, RBM4, PPARG, NFYC, ABCA1, MLL5, HRH1, MRPL12, SQSTM1, PAX8, SHC1, YAP1, MYC, KLF6, CEBPB, VHL, ILF3, NPAS4, AFF1, DDX5, JUNB, DDIT3, NRIP1, INHBA, ATF4, PSMC5, EREG, ILF2, JUN, HIPK2, UBC, BRE, RBM14	300	644	13528	2.31068	0.0284902	0.00222091	0.0264879
GOTERM_BP_FAT	GO:0045935~positive regulation of nucleobase, nucleoside, nucleotide and nucleic acid metabolic process	32	8.12183	2.13e-05	HNF1B, NIF3L1, PPARG, RBM4, NFYC, ABCA1, MLL5, MRPL12, SQSTM1, PAX8, SHC1, YAP1, MYC, KLF6, CEBPB, VHL, ILF3, NPAS4, AFF1, DDX5, JUNB, DDIT3, NRIP1, INHBA, ATF4, PSMC5, EREG, ILF2, JUN, HIPK2, UBC, BRE, RBM14	300	624	13528	2.31248	0.0387716	0.00282053	0.0362361
GOTERM_BP_FAT	GO:0010604~positive regulation of macromolecule metabolic process	38	9.64467	7.01e-05	PSMB10, HNF1B, NIF3L1, RBM4, PPARG, NFYC, STUB1, SCRIB, MLL5, MRPL12, CLCF1, SQSTM1, PSMB3, ATG7, PAX8, SHC1, YAP1, MYC, KLF6, CEBPB, VHL, ILF3, NPAS4, AFF1, DDX5, JUNB, DDIT3, NRIP1, INHBA, ATF4, PSMC5, EREG, ILF2, JUN, HIPK2, UBC, BRE, MDM2, RBM14	300	857	13528	1.99947	0.122169	0.00864912	0.119354
GOTERM_BP_FAT	GO:0031328~positive regulation of cellular biosynthetic process	32	8.12183	0.000122	HNF1B, NIF3L1, PPARG, RBM4, NFYC, ABCA1, MLL5, HRH1, MRPL12, SQSTM1, PAX8, SHC1, YAP1, MYC, KLF6, CEBPB, VHL, ILF3, AFF1, NPAS4, DDX5, JUNB, DDIT3, NRIP1, INHBA, ATF4, PSMC5, EREG, ILF2, JUN, HIPK2, UBC, RBM14	300	685	13528	2.10655	0.203092	0.0140883	0.207852
GOTERM_BP_FAT	GO:0045941~positive regulation of transcription	28	7.1066	0.000137	HNF1B, NIF3L1, PPARG, RBM4, NFYC, MLL5, MRPL12, SQSTM1, PAX8, YAP1, MYC, KLF6, CEBPB, VHL, ILF3, AFF1, NPAS4, DDX5, DDIT3, JUNB, NRIP1, INHBA, ATF4, PSMC5, ILF2, JUN, HIPK2, UBC, RBM14	300	564	13528	2.23868	0.225339	0.0149072	0.233744
GOTERM_BP_FAT	GO:0009891~positive regulation of biosynthetic process	32	8.12183	0.000159	HNF1B, NIF3L1, PPARG, RBM4, NFYC, ABCA1, MLL5, HRH1, MRPL12, SQSTM1, PAX8, SHC1, YAP1, MYC, KLF6, CEBPB, VHL, ILF3, AFF1, NPAS4, DDX5, JUNB, DDIT3, NRIP1, INHBA, ATF4, PSMC5, EREG, ILF2, JUN, HIPK2, UBC, RBM14	300	695	13528	2.07624	0.255664	0.0162697	0.270252
GOTERM_BP_FAT	GO:0010628~positive regulation of gene expression	28	7.1066	0.000221	HNF1B, NIF3L1, PPARG, RBM4, NFYC, MLL5, MRPL12, SQSTM1, PAX8, YAP1, MYC, KLF6, CEBPB, VHL, ILF3, AFF1, NPAS4, DDX5, DDIT3, JUNB, NRIP1, INHBA, ATF4, PSMC5, ILF2, JUN, HIPK2, UBC, RBM14	300	581	13528	2.17317	0.337085	0.0214049	0.376086
GOTERM_BP_FAT	GO:0010557~positive regulation of macromolecule biosynthetic process	30	7.61421	0.000287	HNF1B, NIF3L1, PPARG, RBM4, NFYC, MLL5, MRPL12, SQSTM1, PAX8, SHC1, YAP1, MYC, KLF6, CEBPB, VHL, ILF3, AFF1, NPAS4, DDX5, JUNB, DDIT3, NRIP1, INHBA, ATF4, PSMC5, EREG, ILF2, JUN, HIPK2, UBC, RBM14	300	654	13528	2.0685	0.413143	0.0262968	0.487297
GOTERM_BP_FAT	GO:0045893~positive regulation of transcription, DNA-dependent	24	6.09137	0.00039	HNF1B, NIF3L1, RBM4, PPARG, NFYC, MLL5, MRPL12, SQSTM1, PAX8, YAP1, MYC, KLF6, CEBPB, ILF3, NPAS4, AFF1, JUNB, NRIP1, INHBA, ATF4, PSMC5, ILF2, JUN, HIPK2, RBM14	300	477	13528	2.26885	0.515729	0.0339397	0.662383
GOTERM_BP_FAT	GO:0051254~positive regulation of RNA metabolic process	24	6.09137	0.000442	HNF1B, NIF3L1, RBM4, PPARG, NFYC, MLL5, MRPL12, SQSTM1, PAX8, YAP1, MYC, KLF6, CEBPB, ILF3, NPAS4, AFF1, JUNB, NRIP1, INHBA, ATF4, PSMC5, ILF2, JUN, HIPK2, RBM14	300	481	13528	2.24998	0.560535	0.0366829	0.750738
GOTERM_BP_FAT	GO:0006916~anti-apoptosis	14	3.5533	0.000669	CFLAR, YWHAZ, CEBPB, VHL, SPHK1, MALT1, BCL2L1, NOTCH2, BDNF, AKT1S1, SQSTM1, UBC, HSPA5, MYC	300	206	13528	3.0646	0.711872	0.0526648	1.13401
GOTERM_BP_FAT	GO:0043069~negative regulation of programmed cell death	19	4.82234	0.00106463	CFLAR, YWHAZ, CEBPB, VHL, SPHK1, ADNP, MALT1, BCL2L1, NOTCH2, BDNF, ERCC5, PSMC5, AKT1S1, CLCF1, SQSTM1, HIPK2, UBC, HSPA5, MYC	300	359	13528	2.38656	0.862106	0.0792373	1.79951
GOTERM_BP_FAT	GO:0060548~negative regulation of cell death	19	4.82234	0.00110857	CFLAR, YWHAZ, CEBPB, VHL, SPHK1, ADNP, MALT1, BCL2L1, NOTCH2, BDNF, ERCC5, PSMC5, AKT1S1, CLCF1, SQSTM1, HIPK2, UBC, HSPA5, MYC	300	360	13528	2.37993	0.872939	0.0792102	1.87312
GOTERM_BP_FAT	GO:0000302~response to reactive oxygen species	8	2.03046	0.0013195	DUSP1, JUN, ROMO1, BCL2L1, PPP1R15B, STAT1, TPM1, DDIT3	300	75	13528	4.80996	0.914214	0.0901338	2.22577
GOTERM_BP_FAT	GO:0008380~RNA splicing	16	4.06091	0.00164442	FUS, POLR2H, POLR2L, RBM4, DDX5, HNRNPA1, HNRNPU, RBM4B, HNRNPUL1, PCBP1, SFPQ, PPIL3, RBM39, HNRNPH1, RBM14, TSEN2, CSTF1	300	284	13528	2.54047	0.953166	0.107185	2.76664
GOTERM_BP_FAT	GO:0043066~negative regulation of apoptosis	18	4.56853	0.00230935	CFLAR, YWHAZ, CEBPB, VHL, SPHK1, ADNP, MALT1, BCL2L1, NOTCH2, BDNF, ERCC5, AKT1S1, CLCF1, SQSTM1, HIPK2, UBC, HSPA5, MYC	300	354	13528	2.29288	0.986436	0.142372	3.86476
GOTERM_BP_FAT	GO:0006412~translation	17	4.31472	0.00290025	EEF1A1, PDF, ZNFX1, PABPC4, SECISBP2, RPS9, RPL36, DENR, RPL38, MRPL24, RPS27, MRPL13, MRPL12, RPL32, RPL41, UBC, EIF1	300	331	13528	2.31597	0.995494	0.169964	4.83081
GOTERM_BP_FAT	GO:0006357~regulation of transcription from RNA polymerase II promoter	29	7.36041	0.0029711	HNF1B, FOSL2, TADA3, PPARG, RBM4, NFYC, SMARCD2, HEXIM1, SQSTM1, PAX8, JUND, YAP1, MYC, KLF6, CEBPB, VHL, GABPA, LMCD1, TLE1, NPAS4, JUNB, NRIP1, INHBA, ATF4, ID1, JUN, HIPK2, TGIF1, MDM2, RBM14	300	727	13528	1.79877	0.996052	0.168465	4.94601
GOTERM_BP_FAT	GO:0007005~mitochondrion organization	10	2.53807	0.00355661	YWHAZ, MRPL12, SSBP1, JUN, C3ORF31, TFB2M, BCL2L1, MYC, TK2, AIP	300	138	13528	3.26763	0.998676	0.192471	5.89315
GOTERM_BP_FAT	GO:0009991~response to extracellular stimulus	13	3.29949	0.00362761	SCAMP3, LDHA, FADS1, PPARG, RPS6KB1, STAT1, DDIT3, RPTOR, MLL5, DUSP1, JUN, CTSD, HSPA5	300	220	13528	2.66461	0.99884	0.190419	6.00741
GOTERM_BP_FAT	GO:0033554~cellular response to stress	24	6.09137	0.00368924	NBN, C17ORF70, RAD23A, RBM4, ROMO1, TPM1, ERCC5, INSIG1, HSPA5, FADS1, RAD9A, DDIT3, POLD4, ATF4, FANCD2, SFPQ, JUN, HIPK2, BRE, CTSD, RAD18, VCAN, RBM14, PPP1R15B, OGG1	300	566	13528	1.91208	0.998966	0.188056	6.10646
GOTERM_BP_FAT	GO:0043067~regulation of programmed cell death	31	7.86802	0.00399152	RTN4, YWHAZ, BCL2L1, SCRIB, BDNF, PLEKHG2, ERCC5, AKT1S1, CLCF1, SQSTM1, HSPA5, MYC, PHLDA1, CFLAR, CEBPB, VHL, SPHK1, ADNP, MALT1, FADD, RAD9A, STAT1, DDIT3, NOTCH2, INHBA, PSMC5, DUSP1, JUN, HIPK2, UBC, SCAND1	300	812	13528	1.72154	0.999412	0.196515	6.59092
GOTERM_BP_FAT	GO:0010941~regulation of cell death	31	7.86802	0.00419452	RTN4, YWHAZ, BCL2L1, SCRIB, BDNF, PLEKHG2, ERCC5, AKT1S1, CLCF1, SQSTM1, HSPA5, MYC, PHLDA1, CFLAR, CEBPB, VHL, SPHK1, ADNP, MALT1, FADD, RAD9A, STAT1, DDIT3, NOTCH2, INHBA, PSMC5, DUSP1, JUN, HIPK2, UBC, SCAND1	300	815	13528	1.71521	0.999598	0.200187	6.91494
GOTERM_BP_FAT	GO:0031667~response to nutrient levels	12	3.04569	0.00441428	SCAMP3, MLL5, DUSP1, FADS1, JUN, PPARG, CTSD, RPS6KB1, HSPA5, STAT1, RPTOR, DDIT3	300	197	13528	2.7468	0.999733	0.204334	7.26452
GOTERM_BP_FAT	GO:0009314~response to radiation	12	3.04569	0.00494088	PITPNM1, ERCC5, PPM1D, DUSP1, MAT2A, FANCD2, BRE, BCL2L1, MYC, DYNLRB1, JUNB, TUBB3	300	200	13528	2.7056	0.9999	0.220416	8.09718
GOTERM_BP_FAT	GO:0006397~mRNA processing	16	4.06091	0.00524333	FUS, POLR2H, POLR2L, RBM4, DDX5, HNRNPA1, HNRNPU, RBM4B, HNRNPUL1, PCBP1, SFPQ, PPIL3, RBM39, HNRNPH1, RBM14, TSEN2, CSTF1	300	321	13528	2.24764	0.999943	0.226881	8.57222
GOTERM_BP_FAT	GO:0006351~transcription, DNA-dependent	15	3.80711	0.00552699	POLR2H, SNAPC5, CEBPB, POLR2L, CEBPD, GABPA, STAT1, DDIT3, MAZ, PSMC5, MRPL12, ZNF217, EREG, TFB2M, MYC	300	292	13528	2.31644	0.999967	0.232277	9.01565
GOTERM_BP_FAT	GO:0032774~RNA biosynthetic process	15	3.80711	0.00621001	POLR2H, SNAPC5, CEBPB, POLR2L, CEBPD, GABPA, STAT1, DDIT3, MAZ, PSMC5, MRPL12, ZNF217, EREG, TFB2M, MYC	300	296	13528	2.28514	0.999991	0.251486	10.0751
GOTERM_BP_FAT	GO:0042981~regulation of apoptosis	30	7.61421	0.00637347	RTN4, YWHAZ, BCL2L1, SCRIB, BDNF, PLEKHG2, ERCC5, AKT1S1, CLCF1, SQSTM1, HSPA5, MYC, PHLDA1, CFLAR, CEBPB, VHL, SPHK1, ADNP, MALT1, FADD, RAD9A, STAT1, DDIT3, INHBA, NOTCH2, DUSP1, JUN, HIPK2, UBC, SCAND1	300	804	13528	1.68259	0.999993	0.251784	10.3269
GOTERM_BP_FAT	GO:0016584~nucleosome positioning	3	0.761421	0.00688646	HIST1H1E, HIST1H1D, HIST1H1C	300	6	13528	22.5467	0.999997	0.263633	11.1129
GOTERM_BP_FAT	GO:0051726~regulation of cell cycle	16	4.06091	0.00696642	CKS1B, NBN, SPHK1, RAD9A, RCC1, SCRIB, JUNB, INHBA, EREG, HEXIM1, JUN, MTBP, BRE, MDM2, CDK5RAP1, MYC	300	331	13528	2.17974	0.999998	0.260952	11.2348
GOTERM_BP_FAT	GO:0006414~translational elongation	8	2.03046	0.00704456	EEF1A1, RPS27, RPL32, RPL41, UBC, RPL36, RPS9, RPL38	300	101	13528	3.57175	0.999998	0.258327	11.3538
GOTERM_BP_FAT	GO:0048145~regulation of fibroblast proliferation	5	1.26904	0.00714039	NBN, FOSL2, EREG, SPHK1, TGIF1	300	35	13528	6.4419	0.999998	0.256358	11.4995
GOTERM_BP_FAT	GO:0043065~positive regulation of apoptosis	19	4.82234	0.00728401	CFLAR, CEBPB, RAD9A, FADD, BCL2L1, STAT1, DDIT3, SCRIB, INHBA, NOTCH2, PLEKHG2, DUSP1, SQSTM1, JUN, HIPK2, UBC, MYC, SCAND1, PHLDA1	300	430	13528	1.9925	0.999999	0.255919	11.7175
GOTERM_BP_FAT	GO:0032535~regulation of cellular component size	14	3.5533	0.00732785	RTN4, TNFRSF12A, CCDC85B, SPHK1, PPARG, SLC3A2, TMSB10, DDX5, RPTOR, ACTR3, INHBA, NOTCH2, AKT1S1, TMSB4X	300	271	13528	2.32954	0.999999	0.252532	11.784
GOTERM_BP_FAT	GO:0042542~response to hydrogen peroxide	6	1.52284	0.00776424	DUSP1, JUN, BCL2L1, PPP1R15B, STAT1, DDIT3	300	56	13528	4.83143	0.999999	0.26069	12.4428
GOTERM_BP_FAT	GO:0043068~positive regulation of programmed cell death	19	4.82234	0.00778479	CFLAR, CEBPB, RAD9A, FADD, BCL2L1, STAT1, DDIT3, SCRIB, INHBA, NOTCH2, PLEKHG2, DUSP1, SQSTM1, JUN, HIPK2, UBC, MYC, SCAND1, PHLDA1	300	433	13528	1.97869	1	0.256704	12.4737
GOTERM_BP_FAT	GO:0010942~positive regulation of cell death	19	4.82234	0.00815625	CFLAR, CEBPB, RAD9A, FADD, BCL2L1, STAT1, DDIT3, SCRIB, INHBA, NOTCH2, PLEKHG2, DUSP1, SQSTM1, JUN, HIPK2, UBC, MYC, SCAND1, PHLDA1	300	435	13528	1.96959	1	0.262623	13.0306
GOTERM_BP_FAT	GO:0016071~mRNA metabolic process	17	4.31472	0.00827253	FUS, POLR2H, POLR2L, RBM4, DDX5, HNRNPA1, HNRNPU, ZFP36L1, RBM4B, HNRNPUL1, PCBP1, SFPQ, PPIL3, RBM39, HNRNPH1, RBM14, TSEN2, CSTF1	300	370	13528	2.07186	1	0.261371	13.2043
GOTERM_BP_FAT	GO:0008284~positive regulation of cell proliferation	18	4.56853	0.0106454	NBN, FOSL2, CAPNS1, PDF, SPHK1, RPS9, ROMO1, RPS6KB1, BCL2L1, STAT1, POLD4, EREG, JUN, HIPK2, TGIF1, MDM2, SHC1, MYC	300	414	13528	1.96058	1	0.318064	16.6774
GOTERM_BP_FAT	GO:0031668~cellular response to extracellular stimulus	6	1.52284	0.0134454	LDHA, FADS1, JUN, CTSD, HSPA5, RPTOR	300	64	13528	4.2275	1	0.378152	20.6075
GOTERM_BP_FAT	GO:0006090~pyruvate metabolic process	5	1.26904	0.013536	SLC16A3, LDHA, TPI1, ATF4, PFKFB2	300	42	13528	5.36825	1	0.374638	20.7316
GOTERM_BP_FAT	GO:0033189~response to vitamin A	5	1.26904	0.013536	SCAMP3, MLL5, DUSP1, FADS1, PPARG	300	42	13528	5.36825	1	0.374638	20.7316
GOTERM_BP_FAT	GO:0051591~response to cAMP	5	1.26904	0.013536	DUSP1, MAT2A, JUN, STAT1, JUNB	300	42	13528	5.36825	1	0.374638	20.7316
GOTERM_BP_FAT	GO:0031669~cellular response to nutrient levels	5	1.26904	0.0158648	FADS1, JUN, CTSD, HSPA5, RPTOR	300	44	13528	5.12424	1	0.417729	23.862
GOTERM_BP_FAT	GO:0008361~regulation of cell size	11	2.79188	0.0162103	RTN4, INHBA, NOTCH2, AKT1S1, CCDC85B, TNFRSF12A, PPARG, SPHK1, SLC3A2, DDX5, RPTOR	300	206	13528	2.4079	1	0.418895	24.3164
GOTERM_BP_FAT	GO:0009628~response to abiotic stimulus	16	4.06091	0.0169362	MAT2A, PPARG, RPS6KB1, BCL2L1, STAT1, JUNB, PITPNM1, PPM1D, ERCC5, DUSP1, FANCD2, JUN, BRE, DYNLRB1, MYC, TUBB3	300	368	13528	1.96058	1	0.427297	25.2628
GOTERM_BP_FAT	GO:0014070~response to organic cyclic substance	8	2.03046	0.0178737	FADS1, JUN, PPARG, OXTR, RPS6KB1, BCL2L1, STAT1, JUNB	300	121	13528	2.98138	1	0.439191	26.4686
GOTERM_BP_FAT	GO:0045944~positive regulation of transcription from RNA polymerase II promoter	16	4.06091	0.0179268	KLF6, HNF1B, CEBPB, RBM4, PPARG, NPAS4, JUNB, NRIP1, INHBA, ATF4, SQSTM1, JUN, PAX8, HIPK2, YAP1, RBM14, MYC	300	371	13528	1.94473	1	0.434631	26.5363
GOTERM_BP_FAT	GO:0048146~positive regulation of fibroblast proliferation	4	1.01523	0.0190847	FOSL2, EREG, SPHK1, TGIF1	300	26	13528	6.93744	1	0.449728	27.999
GOTERM_BP_FAT	GO:0006396~RNA processing	21	5.32995	0.0191381	FUS, POLR2H, EXOSC6, POLR2L, PABPC4, RBM4, DDX5, HNRNPA1, HNRNPU, RBM4B, HNRNPUL1, PCBP1, SFPQ, PPIL3, TFB2M, RBM39, HNRNPH1, CDK5RAP1, RBM14, TSEN2, CSTF1, FTSJ3	300	547	13528	1.73119	1	0.445235	28.0658
GOTERM_BP_FAT	GO:0006983~ER overload response	3	0.761421	0.0194876	HSPA5, PPP1R15B, DDIT3	300	10	13528	13.528	1	0.445893	28.5015
GOTERM_BP_FAT	GO:0040007~growth	10	2.53807	0.0204059	BBS1, INHBA, NOTCH2, ERCC5, NBN, EREG, SLC3A2, PYGO2, BCL2L1, DDX5	300	183	13528	2.46412	1	0.455937	29.6345
GOTERM_BP_FAT	GO:0000398~nuclear mRNA splicing, via spliceosome	9	2.28426	0.0204091	FUS, POLR2H, POLR2L, HNRNPUL1, PCBP1, HNRNPH1, HNRNPA1, CSTF1, HNRNPU	300	153	13528	2.65255	1	0.45079	29.6384
GOTERM_BP_FAT	GO:0000375~RNA splicing, via transesterification reactions	9	2.28426	0.0204091	FUS, POLR2H, POLR2L, HNRNPUL1, PCBP1, HNRNPH1, HNRNPA1, CSTF1, HNRNPU	300	153	13528	2.65255	1	0.45079	29.6384
GOTERM_BP_FAT	GO:0000377~RNA splicing, via transesterification reactions with bulged adenosine as nucleophile	9	2.28426	0.0204091	FUS, POLR2H, POLR2L, HNRNPUL1, PCBP1, HNRNPH1, HNRNPA1, CSTF1, HNRNPU	300	153	13528	2.65255	1	0.45079	29.6384
GOTERM_BP_FAT	GO:0010605~negative regulation of macromolecule metabolic process	26	6.59898	0.020803	PSMB10, CCDC85B, PPARG, BCL2L1, CBX5, HEXIM1, PSMB3, BHLHE40, MYC, VHL, GABPA, LMCD1, TLE1, ILF3, RAD9A, NRIP1, INHBA, PSMC5, EREG, ID1, JUN, HIPK2, UBC, MDM2, TGIF1, VPS28	300	734	13528	1.59731	1	0.452047	30.1192
GOTERM_BP_FAT	GO:0051094~positive regulation of developmental process	13	3.29949	0.0209083	TNFRSF12A, VHL, PPARG, SPHK1, OXTR, RPS6KB1, JUNB, ACTR3, INHBA, BDNF, JUN, JUND, TGIF1	300	278	13528	2.10868	1	0.448703	30.2473
GOTERM_BP_FAT	GO:0042493~response to drug	11	2.79188	0.0218951	NBN, BDNF, YWHAZ, MAT2A, JUN, PPARG, OXTR, RPS6KB1, STAT1, JUNB, DDIT3	300	216	13528	2.29642	1	0.459135	31.436
KEGG_PATHWAY	hsa05130:Pathogenic Escherichia coli infection	6	1.52284	0.0230338	ACTG1, ACTB, YWHAZ, ARPC4, TUBA1B, TUBB3, TTLL3	147	57	5085	3.64125	0.946933	0.769637	23.6518
GOTERM_BP_FAT	GO:0010498~proteasomal protein catabolic process	7	1.77665	0.0255303	PSMB10, PSMC5, PSMB3, RAD23A, UBC, EDEM1, STUB1	300	102	13528	3.09464	1	0.507074	35.653
GOTERM_BP_FAT	GO:0043161~proteasomal ubiquitin-dependent protein catabolic process	7	1.77665	0.0255303	PSMB10, PSMC5, PSMB3, RAD23A, UBC, EDEM1, STUB1	300	102	13528	3.09464	1	0.507074	35.653
GOTERM_BP_FAT	GO:0042127~regulation of cell proliferation	27	6.85279	0.0265007	NBN, FOSL2, PPARG, ROMO1, RPS6KB1, BCL2L1, FTH1, BDNF, MTBP, SHC1, MYC, CAPNS1, PDF, VHL, SPHK1, RPS9, STAT1, POLD4, NOTCH2, PPM1D, EREG, JUN, HIPK2, TGIF1, HGS, MDM2, SCAND1	300	787	13528	1.54704	1	0.515192	36.7366
GOTERM_BP_FAT	GO:0007050~cell cycle arrest	7	1.77665	0.0266258	INHBA, NOTCH2, NBN, MLL5, MTBP, MYC, DDIT3	300	103	13528	3.0646	1	0.511821	36.8751
GOTERM_BP_FAT	GO:0051960~regulation of nervous system development	10	2.53807	0.0269343	RTN4, ACTR3, NBN, BDNF, TNFRSF12A, PPARG, UBC, TGIF1, OXTR, CDK5RAP1	300	192	13528	2.34861	1	0.510944	37.2153
GOTERM_BP_FAT	GO:0051252~regulation of RNA metabolic process	53	13.4518	0.0279284	HNF1B, FOSL2, HMGN2, NIF3L1, ZNFX1, PPARG, RBM4, CBX5, ZNF778, MLL5, SMARCD2, PAX8, TFB2M, YAP1, MYC, GABPA, ADNP, TLE1, NPAS4, JUNB, DDIT3, HNRNPU, NRIP1, INHBA, JUN, HIPK2, TGIF1, MDM2, TADA3, POLR2L, NFYC, ZFP36L1, MRPL12, SQSTM1, HEXIM1, JUND, BHLHE40, KLF6, CEBPB, VHL, CEBPD, LMCD1, ILF3, AFF1, STAT1, NOTCH2, ATF4, ZFHX4, PSMC5, ILF2, ID1, MZF1, RBM14, SCAND1	300	1813	13528	1.31823	1	0.518934	38.2999
GOTERM_BP_FAT	GO:0048661~positive regulation of smooth muscle cell proliferation	4	1.01523	0.0304442	EREG, JUN, RPS6KB1, STAT1	300	31	13528	5.81849	1	0.545136	40.9663
GOTERM_BP_FAT	GO:0010629~negative regulation of gene expression	19	4.82234	0.0311317	VHL, CCDC85B, GABPA, PPARG, LMCD1, TLE1, ILF3, BCL2L1, NRIP1, CBX5, PSMC5, EREG, ID1, HEXIM1, HIPK2, TGIF1, MDM2, BHLHE40, MYC	300	504	13528	1.69995	1	0.548391	41.6759
GOTERM_BP_FAT	GO:0051789~response to protein stimulus	7	1.77665	0.0313182	ACTR3, ID1, BCL2L1, SERPINH1, EDEM1, DDIT3, CYR61	300	107	13528	2.95003	1	0.545753	41.867
GOTERM_BP_FAT	GO:0043122~regulation of I-kappaB kinase/NF-kappaB cascade	7	1.77665	0.0313182	CFLAR, PLK2, SLC20A1, SQSTM1, MIB2, MALT1, FADD	300	107	13528	2.95003	1	0.545753	41.867
GOTERM_BP_FAT	GO:0010647~positive regulation of cell communication	14	3.5533	0.0313455	CFLAR, SLC20A1, OXTR, FADD, MALT1, GRIA4, RPTOR, NOTCH2, PLK2, EREG, CLCF1, MIB2, HIPK2, UBC	300	329	13528	1.91887	1	0.541328	41.8949
GOTERM_BP_FAT	GO:0006461~protein complex assembly	19	4.82234	0.0317722	POLR2H, SNAPC5, POLR2L, VHL, TSPAN4, NFS1, DGKH, MALT1, STXBP3, FADD, ARPC4, TTLL3, MAZ, TUBD1, MDM2, KPNB1, MYC, TUBA1B, TUBB3, SEPT9	300	505	13528	1.69658	1	0.541567	42.3297
GOTERM_BP_FAT	GO:0070271~protein complex biogenesis	19	4.82234	0.0317722	POLR2H, SNAPC5, POLR2L, VHL, TSPAN4, NFS1, DGKH, MALT1, STXBP3, FADD, ARPC4, TTLL3, MAZ, TUBD1, MDM2, KPNB1, MYC, TUBA1B, TUBB3, SEPT9	300	505	13528	1.69658	1	0.541567	42.3297
GOTERM_BP_FAT	GO:0009267~cellular response to starvation	4	1.01523	0.0330594	FADS1, JUN, CTSD, HSPA5	300	32	13528	5.63667	1	0.551419	43.6229
GOTERM_BP_FAT	GO:0009612~response to mechanical stimulus	5	1.26904	0.035003	JUN, RPS6KB1, STAT1, MYC, JUNB	300	56	13528	4.02619	1	0.56781	45.5239
GOTERM_BP_FAT	GO:0006366~transcription from RNA polymerase II promoter	11	2.79188	0.0352934	POLR2H, SNAPC5, MAZ, CEBPB, PSMC5, POLR2L, CEBPD, GABPA, STAT1, MYC, DDIT3	300	234	13528	2.11977	1	0.5663	45.8027
GOTERM_BP_FAT	GO:0007584~response to nutrient	8	2.03046	0.0358929	SCAMP3, MLL5, DUSP1, FADS1, PPARG, RPS6KB1, STAT1, DDIT3	300	140	13528	2.57676	1	0.568014	46.3739
GOTERM_BP_FAT	GO:0007049~cell cycle	26	6.59898	0.0365981	PSMB10, CKS1B, NBN, AURKA, RCC1, MLL5, PSMB3, MTBP, MYC, TUBB3, CKAP2, NUF2, ILF3, DDIT3, INHBA, NOTCH2, PPP1CA, PPM1D, PSMC5, DUSP1, EREG, PLK2, FANCD2, UBC, MDM2, SEPT9	300	776	13528	1.51086	1	0.570754	47.0388
KEGG_PATHWAY	hsa03010:Ribosome	7	1.77665	0.0380692	RPS27, MRPL13, RPL32, RPL41, RPL36, RPS9, RPL38	147	87	5085	2.78325	0.992482	0.804098	36.2039
GOTERM_BP_FAT	GO:0010035~response to inorganic substance	10	2.53807	0.0385433	ACTG1, ACTB, DUSP1, JUN, ROMO1, BCL2L1, PPP1R15B, STAT1, TPM1, DDIT3	300	205	13528	2.19967	1	0.58556	48.8324
GOTERM_BP_FAT	GO:0034976~response to endoplasmic reticulum stress	4	1.01523	0.0386285	ATF4, HSPA5, PPP1R15B, DDIT3	300	34	13528	5.3051	1	0.582012	48.9097
GOTERM_BP_FAT	GO:0006007~glucose catabolic process	5	1.26904	0.0390897	LDHA, TPI1, PFKFB2, PKM2, GAPDH	300	58	13528	3.88736	1	0.582112	49.3259
GOTERM_BP_FAT	GO:0006355~regulation of transcription, DNA-dependent	51	12.9442	0.0402325	HNF1B, HMGN2, FOSL2, NIF3L1, ZNFX1, PPARG, RBM4, CBX5, ZNF778, MLL5, SMARCD2, PAX8, TFB2M, YAP1, MYC, GABPA, ADNP, TLE1, NPAS4, JUNB, DDIT3, NRIP1, INHBA, JUN, HIPK2, TGIF1, MDM2, TADA3, POLR2L, NFYC, MRPL12, SQSTM1, HEXIM1, JUND, BHLHE40, KLF6, CEBPB, VHL, CEBPD, LMCD1, ILF3, AFF1, STAT1, NOTCH2, ATF4, ZFHX4, PSMC5, ILF2, ID1, MZF1, RBM14, SCAND1	300	1773	13528	1.2971	1	0.588577	50.3435
GOTERM_BP_FAT	GO:0051052~regulation of DNA metabolic process	7	1.77665	0.0407655	NBN, EREG, JUN, BRE, SHC1, RAD9A, MYC	300	114	13528	2.76889	1	0.589262	50.8116
GOTERM_BP_FAT	GO:0006984~ER-nuclear signaling pathway	4	1.01523	0.0415805	INSIG1, HSPA5, PPP1R15B, DDIT3	300	35	13528	5.15352	1	0.592475	51.5192
GOTERM_BP_FAT	GO:0002444~myeloid leukocyte mediated immunity	3	0.761421	0.0422963	YWHAZ, MLL5, STXBP3	300	15	13528	9.01867	1	0.594722	52.1327
GOTERM_BP_FAT	GO:0006511~ubiquitin-dependent protein catabolic process	11	2.79188	0.0427543	PSMB10, UBE2D3, PSMC5, SQSTM1, PSMB3, RAD23A, UBC, MDM2, EDEM1, STUB1, USP32	300	242	13528	2.0497	1	0.594662	52.5215
GOTERM_BP_FAT	GO:0009743~response to carbohydrate stimulus	5	1.26904	0.0434375	ACTR3, HNF1B, FADS1, PFKFB2, RPS6KB1	300	60	13528	3.75778	1	0.596551	53.0959
GOTERM_BP_FAT	GO:0006091~generation of precursor metabolites and energy	13	3.29949	0.045704	LDHA, ECH1, FADS1, CYC1, NDUFC2, FDXR, ATP5G2, ATP6V1A, TPI1, PPP1CA, PKM2, GAPDH, ATP5J	300	313	13528	1.87289	1	0.61163	54.9549
GOTERM_BP_FAT	GO:0022402~cell cycle process	20	5.07614	0.0458471	PSMB10, NBN, NUF2, AURKA, ILF3, RCC1, DDIT3, NOTCH2, INHBA, MLL5, PPM1D, PSMC5, EREG, FANCD2, PSMB3, UBC, MTBP, MDM2, MYC, TUBB3	300	565	13528	1.59622	1	0.608836	55.0699
GOTERM_BP_FAT	GO:0008219~cell death	24	6.09137	0.0478334	FUS, CKAP2, RTN4, CFLAR, FOSL2, TNFRSF12A, RAF1, FADD, BCL2L1, SHF, STAT1, SCRIB, DDIT4, PLEKHG2, SQSTM1, JUN, PKM2, HIPK2, UBC, BRE, MFSD10, CTSD, MYC, PHLDA1	300	719	13528	1.5052	1	0.62087	56.6381
GOTERM_BP_FAT	GO:0006275~regulation of DNA replication	5	1.26904	0.0480463	NBN, EREG, JUN, SHC1, RAD9A	300	62	13528	3.63656	1	0.618653	56.8031
GOTERM_BP_FAT	GO:0022602~ovulation cycle process	5	1.26904	0.0480463	INHBA, EREG, OXTR, BCL2L1, NRIP1	300	62	13528	3.63656	1	0.618653	56.8031
GOTERM_BP_FAT	GO:0016481~negative regulation of transcription	17	4.31472	0.0489113	VHL, CCDC85B, GABPA, PPARG, LMCD1, TLE1, ILF3, NRIP1, CBX5, PSMC5, EREG, ID1, HEXIM1, HIPK2, TGIF1, MDM2, BHLHE40	300	459	13528	1.67012	1	0.621529	57.4673
GOTERM_BP_FAT	GO:0043523~regulation of neuron apoptosis	6	1.52284	0.0490883	BDNF, AKT1S1, JUN, HIPK2, ADNP, BCL2L1	300	90	13528	3.00622	1	0.619081	57.6021
GOTERM_BP_FAT	GO:0010627~regulation of protein kinase cascade	11	2.79188	0.0501103	CFLAR, AIDA, PLK2, SLC20A1, SQSTM1, CLCF1, MIB2, HIPK2, HGS, MALT1, FADD	300	249	13528	1.99207	1	0.623083	58.3722
GOTERM_BP_FAT	GO:0016265~death	24	6.09137	0.0501111	FUS, CKAP2, RTN4, CFLAR, FOSL2, TNFRSF12A, RAF1, FADD, BCL2L1, SHF, STAT1, SCRIB, DDIT4, PLEKHG2, SQSTM1, JUN, PKM2, HIPK2, UBC, BRE, MFSD10, CTSD, MYC, PHLDA1	300	724	13528	1.49481	1	0.619356	58.3728
GOTERM_BP_FAT	GO:0045596~negative regulation of cell differentiation	10	2.53807	0.0506454	RTN4, HIST1H4L, NBN, HIST1H4K, CCDC85B, PPARG, ABCA1, INHBA, NOTCH2, BDNF, HIST1H4A, EREG, HIST1H4B, HIST1H4E, HIST1H4C, HIST1H4D, HIST1H4H	300	216	13528	2.08765	1	0.619662	58.7701
GOTERM_BP_FAT	GO:0006281~DNA repair	12	3.04569	0.050671	NBN, C17ORF70, RAD23A, RBM4, RAD9A, POLD4, ERCC5, FANCD2, SFPQ, BRE, RAD18, RBM14, OGG1	300	284	13528	1.90535	1	0.616195	58.7891
GOTERM_BP_FAT	GO:0045767~regulation of anti-apoptosis	4	1.01523	0.0510928	RTN4, DUSP1, BRE, BCL2L1	300	38	13528	4.74667	1	0.615702	59.1001
GOTERM_BP_FAT	GO:0012501~programmed cell death	21	5.32995	0.0517012	CKAP2, RTN4, CFLAR, TNFRSF12A, RAF1, FADD, BCL2L1, SHF, STAT1, SCRIB, DDIT4, PLEKHG2, SQSTM1, JUN, PKM2, HIPK2, UBC, BRE, MFSD10, MYC, PHLDA1	300	611	13528	1.54985	1	0.616583	59.5449
GOTERM_BP_FAT	GO:0007346~regulation of mitotic cell cycle	8	2.03046	0.051938	NBN, EREG, SPHK1, MTBP, MDM2, RCC1, MYC, SCRIB	300	152	13528	2.37333	1	0.614758	59.7168
GOTERM_BP_FAT	GO:0006917~induction of apoptosis	13	3.29949	0.0521085	CFLAR, CEBPB, FADD, STAT1, INHBA, NOTCH2, PLEKHG2, SQSTM1, HIPK2, UBC, MYC, SCAND1, PHLDA1	300	320	13528	1.83192	1	0.612479	59.8401
GOTERM_BP_FAT	GO:0008585~female gonad development	5	1.26904	0.0529152	INHBA, EREG, BCL2L1, CDH6, NRIP1	300	64	13528	3.52292	1	0.614796	60.4188
GOTERM_BP_FAT	GO:0045892~negative regulation of transcription, DNA-dependent	14	3.5533	0.0532208	VHL, GABPA, PPARG, LMCD1, TLE1, ILF3, NRIP1, CBX5, HEXIM1, ID1, HIPK2, MDM2, TGIF1, BHLHE40	300	356	13528	1.77333	1	0.61352	60.636
GOTERM_BP_FAT	GO:0012502~induction of programmed cell death	13	3.29949	0.0533033	CFLAR, CEBPB, FADD, STAT1, INHBA, NOTCH2, PLEKHG2, SQSTM1, HIPK2, UBC, MYC, SCAND1, PHLDA1	300	321	13528	1.82621	1	0.610687	60.6943
GOTERM_BP_FAT	GO:0006006~glucose metabolic process	8	2.03046	0.0534497	PPP1CA, LDHA, TPI1, ATF4, PFKFB2, PKM2, GAPDH, MYC	300	153	13528	2.35782	1	0.608338	60.7979
GOTERM_BP_FAT	GO:0043434~response to peptide hormone stimulus	8	2.03046	0.0549887	FADS1, PPARG, OXTR, SHC1, RPS6KB1, BCL2L1, STAT1, JUNB	300	154	13528	2.34251	1	0.615707	61.8704
GOTERM_BP_FAT	GO:0007033~vacuole organization	4	1.01523	0.0579677	CTSD, ABCA1, IDUA, GBA	300	40	13528	4.50933	1	0.632357	63.8684
GOTERM_BP_FAT	GO:0033273~response to vitamin	5	1.26904	0.0580425	SCAMP3, MLL5, DUSP1, FADS1, PPARG	300	66	13528	3.41616	1	0.629546	63.9173
GOTERM_BP_FAT	GO:0032989~cellular component morphogenesis	15	3.80711	0.0582664	ACTB, SSBP1, VHL, CASC5, ARPC4, TPM1, SCRIB, TTLL3, ACTG1, BBS1, BDNF, UBC, B3GNT1, VCAN, IDUA, FN1	300	397	13528	1.70378	1	0.627736	64.0632
GOTERM_BP_FAT	GO:0005996~monosaccharide metabolic process	10	2.53807	0.0584859	PPP1CA, LDHA, TPI1, ATF4, AMDHD2, PFKFB2, PKM2, RBKS, GAPDH, MYC	300	222	13528	2.03123	1	0.625921	64.2058
GOTERM_BP_FAT	GO:0051253~negative regulation of RNA metabolic process	14	3.5533	0.0590525	VHL, GABPA, PPARG, LMCD1, TLE1, ILF3, NRIP1, CBX5, HEXIM1, ID1, HIPK2, MDM2, TGIF1, BHLHE40	300	362	13528	1.74394	1	0.626364	64.5712
GOTERM_BP_FAT	GO:0010558~negative regulation of macromolecule biosynthetic process	19	4.82234	0.0601142	VHL, CCDC85B, GABPA, PPARG, LMCD1, TLE1, RAD9A, ILF3, NRIP1, CBX5, INHBA, PSMC5, EREG, ID1, HEXIM1, HIPK2, TGIF1, MDM2, BHLHE40	300	547	13528	1.56631	1	0.629939	65.2466
GOTERM_BP_FAT	GO:0042698~ovulation cycle	5	1.26904	0.0607023	INHBA, EREG, OXTR, BCL2L1, NRIP1	300	67	13528	3.36517	1	0.630477	65.6154
GOTERM_BP_FAT	GO:0006928~cell motion	17	4.31472	0.0620716	ACTB, TNFRSF12A, VHL, VIM, NUP85, RPS6KB1, TPM1, SCRIB, ACTR3, ACTG1, BDNF, ID1, CKLF, UBC, B3GNT1, VCAN, FN1	300	475	13528	1.61387	1	0.635818	66.46
GOTERM_BP_FAT	GO:0045934~negative regulation of nucleobase, nucleoside, nucleotide and nucleic acid metabolic process	18	4.56853	0.0625234	VHL, CCDC85B, GABPA, PPARG, LMCD1, TLE1, RAD9A, ILF3, NRIP1, CBX5, PSMC5, EREG, ID1, HEXIM1, HIPK2, TGIF1, MDM2, BHLHE40	300	512	13528	1.58531	1	0.635469	66.7344
GOTERM_BP_FAT	GO:0043123~positive regulation of I-kappaB kinase/NF-kappaB cascade	6	1.52284	0.0637417	CFLAR, PLK2, SLC20A1, MIB2, MALT1, FADD	300	97	13528	2.78928	1	0.639726	67.4637
GOTERM_BP_FAT	GO:0048511~rhythmic process	7	1.77665	0.0645966	INHBA, MAT2A, EREG, JUN, OXTR, BCL2L1, NRIP1	300	128	13528	2.46604	1	0.64174	67.9665
GOTERM_BP_FAT	GO:0009617~response to bacterium	9	2.28426	0.0648315	HIST1H2BC, PPM1D, HIST1H2BK, HIST2H2BE, HIST1H2BF, JUN, HIST1H2BG, HIST1H2BI, HIST1H2BJ, MALT1, RPS6KB1, STAT1	300	193	13528	2.1028	1	0.640093	68.1033
GOTERM_BP_FAT	GO:0042594~response to starvation	4	1.01523	0.0652547	FADS1, JUN, CTSD, HSPA5	300	42	13528	4.2946	1	0.639567	68.3485
GOTERM_BP_FAT	GO:0046660~female sex differentiation	5	1.26904	0.0662126	INHBA, EREG, BCL2L1, CDH6, NRIP1	300	69	13528	3.26763	1	0.642134	68.8969
GOTERM_BP_FAT	GO:0019320~hexose catabolic process	5	1.26904	0.0662126	LDHA, TPI1, PFKFB2, PKM2, GAPDH	300	69	13528	3.26763	1	0.642134	68.8969
GOTERM_BP_FAT	GO:0046545~development of primary female sexual characteristics	5	1.26904	0.0662126	INHBA, EREG, BCL2L1, CDH6, NRIP1	300	69	13528	3.26763	1	0.642134	68.8969
GOTERM_BP_FAT	GO:0045597~positive regulation of cell differentiation	10	2.53807	0.068004	ACTR3, INHBA, BDNF, VHL, TNFRSF12A, JUN, PPARG, JUND, TGIF1, JUNB	300	229	13528	1.96914	1	0.649344	69.8986
GOTERM_BP_FAT	GO:0051172~negative regulation of nitrogen compound metabolic process	18	4.56853	0.0686429	VHL, CCDC85B, GABPA, PPARG, LMCD1, TLE1, RAD9A, ILF3, NRIP1, CBX5, PSMC5, EREG, ID1, HEXIM1, HIPK2, TGIF1, MDM2, BHLHE40	300	519	13528	1.56393	1	0.649977	70.2485
GOTERM_BP_FAT	GO:0031396~regulation of protein ubiquitination	6	1.52284	0.0706974	PSMB10, PSMC5, PSMB3, UBC, VPS28, STUB1	300	100	13528	2.7056	1	0.658304	71.3477
GOTERM_BP_FAT	GO:0045449~regulation of transcription	69	17.5127	0.0707864	HNF1B, HMGN2, FOSL2, NIF3L1, CCDC85B, ZNFX1, RBM4, PPARG, CBX5, ZNF778, MLL5, MAZ, SMARCD2, ZNF775, PAX8, TFB2M, YAP1, MYC, GABPB2, NFKBIZ, SNAPC5, GABPA, ADNP, TLE1, IRF2BP2, NPAS4, JUNB, DDIT3, NRIP1, INHBA, EREG, JUN, HIPK2, UBC, TGIF1, MDM2, VGLL4, RBM39, POLR2L, TADA3, SETD1B, NFYC, MRPL12, HEXIM1, SQSTM1, JUND, BHLHE40, KLF6, CEBPB, CEBPD, VHL, FADS1, LMCD1, ILF3, MALT1, AFF1, DDX5, STAT1, …	300	2601	13528	1.19625	1	0.655904	71.3945
GOTERM_BP_FAT	GO:0000122~negative regulation of transcription from RNA polymerase II promoter	11	2.79188	0.0708903	VHL, ID1, HEXIM1, HIPK2, PPARG, GABPA, LMCD1, TGIF1, MDM2, TLE1, NRIP1	300	266	13528	1.86476	1	0.653606	71.449
GOTERM_BP_FAT	GO:0006974~response to DNA damage stimulus	14	3.5533	0.0710663	NBN, C17ORF70, RAD23A, RBM4, RAD9A, DDIT3, POLD4, ERCC5, FANCD2, SFPQ, HIPK2, BRE, RAD18, RBM14, OGG1	300	373	13528	1.69251	1	0.651715	71.541
GOTERM_BP_FAT	GO:0006979~response to oxidative stress	8	2.03046	0.0718962	DUSP1, JUN, ROMO1, BCL2L1, PPP1R15B, STAT1, TPM1, DDIT3	300	164	13528	2.19967	1	0.653327	71.9714
GOTERM_BP_FAT	GO:0046365~monosaccharide catabolic process	5	1.26904	0.071974	LDHA, TPI1, PFKFB2, PKM2, GAPDH	300	71	13528	3.17559	1	0.650946	72.0114
GOTERM_BP_FAT	GO:0031327~negative regulation of cellular biosynthetic process	19	4.82234	0.0729018	VHL, CCDC85B, GABPA, PPARG, LMCD1, TLE1, RAD9A, ILF3, NRIP1, CBX5, INHBA, PSMC5, EREG, ID1, HEXIM1, HIPK2, TGIF1, MDM2, BHLHE40	300	561	13528	1.52723	1	0.65306	72.4846
GOTERM_BP_FAT	GO:0045664~regulation of neuron differentiation	7	1.77665	0.0747379	RTN4, ACTR3, NBN, BDNF, TNFRSF12A, TGIF1, CDK5RAP1	300	133	13528	2.37333	1	0.6598	73.399
GOTERM_BP_FAT	GO:0050767~regulation of neurogenesis	8	2.03046	0.0756105	RTN4, ACTR3, NBN, BDNF, TNFRSF12A, PPARG, TGIF1, CDK5RAP1	300	166	13528	2.17317	1	0.6615	73.8234
GOTERM_BP_FAT	GO:0006915~apoptosis	20	5.07614	0.0757352	CKAP2, RTN4, CFLAR, TNFRSF12A, RAF1, FADD, BCL2L1, SHF, STAT1, SCRIB, DDIT4, PLEKHG2, SQSTM1, JUN, HIPK2, UBC, BRE, MFSD10, MYC, PHLDA1	300	602	13528	1.49812	1	0.659423	73.8835
GOTERM_BP_FAT	GO:0010740~positive regulation of protein kinase cascade	8	2.03046	0.0775092	CFLAR, PLK2, SLC20A1, CLCF1, MIB2, HIPK2, MALT1, FADD	300	167	13528	2.16016	1	0.665572	74.725
GOTERM_BP_FAT	GO:0045884~regulation of survival gene product expression	3	0.761421	0.0776268	AKT1S1, BCL2L1, MYC	300	21	13528	6.4419	1	0.663486	74.7799
GOTERM_BP_FAT	GO:0001836~release of cytochrome c from mitochondria	3	0.761421	0.0776268	JUN, BCL2L1, MYC	300	21	13528	6.4419	1	0.663486	74.7799
GOTERM_BP_FAT	GO:0007178~transmembrane receptor protein serine/threonine kinase signaling pathway	6	1.52284	0.0780542	UBE2D3, ID1, JUN, HIPK2, GDF15, STUB1	300	103	13528	2.6268	1	0.662936	74.9784
GOTERM_BP_FAT	GO:0010033~response to organic substance	23	5.83756	0.0785038	HNF1B, MAT2A, FADS1, PFKFB2, RBM4, PPARG, OXTR, MALT1, AURKA, RPS6KB1, BCL2L1, STAT1, SERPINH1, EDEM1, DDIT3, JUNB, ACTR3, DUSP1, ID1, JUN, SHC1, RBM14, MYC, CYR61	300	721	13528	1.43848	1	0.662502	75.1856
GOTERM_BP_FAT	GO:0048660~regulation of smooth muscle cell proliferation	4	1.01523	0.0810085	EREG, JUN, RPS6KB1, STAT1	300	46	13528	3.92116	1	0.671886	76.3107
GOTERM_BP_FAT	GO:0031397~negative regulation of protein ubiquitination	5	1.26904	0.0810783	PSMB10, PSMC5, PSMB3, UBC, VPS28	300	74	13528	3.04685	1	0.66963	76.3413
GOTERM_BP_FAT	GO:0044265~cellular macromolecule catabolic process	23	5.83756	0.0837474	PSMB10, VHL, RAD23A, PABPC4, MALT1, EDEM1, STUB1, ZFP36L1, UBE2D3, ERCC5, PSMC5, SQSTM1, MIB2, PSMB3, ATG7, UBC, MTBP, RAD18, MDM2, YOD1, OGG1, MYC, USP32	300	725	13528	1.43055	1	0.679423	77.4859
GOTERM_BP_FAT	GO:0060284~regulation of cell development	9	2.28426	0.0849904	RTN4, ACTR3, NBN, BDNF, TNFRSF12A, PPARG, UBC, TGIF1, CDK5RAP1	300	205	13528	1.97971	1	0.682497	78.0009
GOTERM_BP_FAT	GO:0009890~negative regulation of biosynthetic process	19	4.82234	0.085167	VHL, CCDC85B, GABPA, PPARG, LMCD1, TLE1, RAD9A, ILF3, NRIP1, CBX5, INHBA, PSMC5, EREG, ID1, HEXIM1, HIPK2, TGIF1, MDM2, BHLHE40	300	573	13528	1.49524	1	0.680766	78.0732
GOTERM_BP_FAT	GO:0048638~regulation of developmental growth	4	1.01523	0.0851814	RTN4, TNFRSF12A, UBC, RPS6KB1	300	47	13528	3.83773	1	0.678324	78.0791
GOTERM_BP_FAT	GO:0006096~glycolysis	4	1.01523	0.0851814	LDHA, TPI1, PKM2, GAPDH	300	47	13528	3.83773	1	0.678324	78.0791
GOTERM_BP_FAT	GO:0031167~rRNA methylation	2	0.507614	0.0855303	TFB2M, FTSJ3	300	4	13528	22.5467	1	0.677393	78.2212
GOTERM_BP_FAT	GO:0009416~response to light stimulus	7	1.77665	0.085735	PITPNM1, ERCC5, DUSP1, MAT2A, DYNLRB1, JUNB, TUBB3	300	138	13528	2.28734	1	0.675831	78.3042
KEGG_PATHWAY	hsa05200:Pathways in cancer	15	3.80711	0.0866194	DVL2, CKS1B, VHL, PPARG, RAF1, ITGA3, FADD, BCL2L1, STAT1, MMP1, JUN, PAX8, MDM2, MYC, FN1	147	328	5085	1.58194	0.999989	0.942386	64.9795
GOTERM_BP_FAT	GO:0009451~RNA modification	4	1.01523	0.0894442	RPUSD3, TFB2M, CDK5RAP1, FTSJ3	300	48	13528	3.75778	1	0.689533	79.7568
GOTERM_BP_FAT	GO:0046907~intracellular transport	21	5.32995	0.0921101	MYL6, YWHAZ, SCAMP3, STX3, MALT1, ABCA1, BCL2L1, CLTC, HNRNPA1, TPM1, FTH1, AIP, CEP57, SQSTM1, JUN, C3ORF31, THOC6, HGS, SEC13, KPNB1, FTL	300	657	13528	1.44134	1	0.698275	80.7438
GOTERM_BP_FAT	GO:0051258~protein polymerization	4	1.01523	0.0937946	TUBD1, ARPC4, TUBA1B, TUBB3, TTLL3	300	49	13528	3.68109	1	0.702749	81.3439
GOTERM_BP_FAT	GO:0001701~in utero embryonic development	8	2.03046	0.0958431	HNF1B, NBN, CEBPB, GABPA, PYGO2, BCL2L1, TPM1, JUNB	300	176	13528	2.0497	1	0.708551	82.0499
GOTERM_BP_FAT	GO:0006259~DNA metabolic process	17	4.31472	0.0961243	NBN, SSBP1, C17ORF70, RAD23A, RBM4, RAD9A, TK2, TK1, POLD4, MLL5, ERCC5, FANCD2, SFPQ, BRE, RAD18, OGG1, RBM14, MYC	300	506	13528	1.51499	1	0.707302	82.1448
GOTERM_BP_FAT	GO:0048514~blood vessel morphogenesis	9	2.28426	0.096346	ZFP36L1, RTN4, EREG, VHL, TNFRSF12A, ID1, JUN, JUNB, CYR61	300	211	13528	1.92341	1	0.70583	82.2194
GOTERM_BP_FAT	GO:0007568~aging	6	1.52284	0.0967472	ERCC5, FADS1, JUN, ROMO1, RPS6KB1, DDIT3	300	110	13528	2.45964	1	0.705075	82.3535
GOTERM_BP_FAT	GO:0034097~response to cytokine stimulus	5	1.26904	0.0974439	JUN, OXTR, BCL2L1, STAT1, JUNB	300	79	13528	2.85401	1	0.705479	82.5841
GOTERM_BP_FAT	GO:0045666~positive regulation of neuron differentiation	3	0.761421	0.0977703	ACTR3, BDNF, TGIF1	300	24	13528	5.63667	1	0.704447	82.6911
