# Supplementary material for: LANA Binds to Multiple Active Viral and Cellular Promoters and Associates with the H3K4Methyltransferase hSET1 Complex
Source: PLoS Pathog. 2014 Jul 17;10(7):e1004240. doi: 10.1371/journal.ppat.1004240 (PMC4102568; doi:10.1371/journal.ppat.1004240)
Supplement: Table S6 — Oligonucleotides used in EMSA assays. (XLSX) [file ppat.1004240.s011.xlsx]

## Sheet: Sheet1
Primer	Sequence (5'-3')	length	source/comments
TR31A	GCGGAATTCGGCCCCATGCCCGGGCGGGAGGCGGGATCCGCGC	43	Garber Renne 2002. Contains LBS1 (underlined)
TR31B	GCGCGGATCCCGCCTCCCGCCCGGGCATGGGGCCGAATTCCGC	43	complement of TR31A
TR45A	GCGGAATTCGCCGCAGGCCCCGGCGTTGGATCCGCGC	37	Garber Renne 2002. Contains LBS2 (underlined)
TR45B	GCGCGGATCCAACGCCGGGGCCTGCGGCGAATTCCGC	37	complement of TR45A
BSproF	GCGGAATTCG CGCCCCAGGCCGGGGCAG GGATCCGCGC	38	contains BSpro from IQGAP3
BSproR	GCGCGGATCCCTGCCCCGGCCTGGGGCGCGAATTCCGC	38	complement of BSproF
BSdisF	GCGGAATTCG GACCCCATGCCAGGGCCC GGATCCGCGC	38	contains BSdis from IQGAP3
BSdisR	GCGCGGATCCGGGCCCTGGCATGGGGTCCGAATTCCGC	38	complement of BSproR
controlF	CCCGAGTCCGGCTAACTTGTGGGCCTACTTGGCGCTAT	38	matches IQGAP3 sequence (neg control)
controlR	ATAGCGCCAAGTAGGCCCACAAGTTAGCCGGACTCGGG	38	complement of controlF
(TCCAT)3F	GCGGAATTCGTCCATTCCATTCCATGAGGCGGGATCCGCGC	41	substitutes TCCATTCCATTCCAT motif for LBS1 in TR31A
(TCCAT)3R	GCGCGGATCCCGCCTCATGGAATGGAATGGACGAATTCCGC	41	complement of (TCCAT)3F
